# Supplementary material for: In situ observations of coral bleaching in the central Saudi Arabian Red Sea during the 2015/2016 global coral bleaching event
Source: PLoS One. 2018 Apr 19;13(4):e0195814. doi: 10.1371/journal.pone.0195814 (PMC5908266; doi:10.1371/journal.pone.0195814)
Supplement: S1 File — Excel file containing the original survey data. (XLSX) [file pone.0195814.s002.xlsx]

## Sheet: Sheet1
Reef	Year	Depth	Replicate	Transect	cm total	genus/benthic category	coral health color	% bleached
Abu Madafi	2015	5	1	1	1	Millepora
Abu Madafi	2015	5	1	1	1	Rock
Abu Madafi	2015	5	1	1	2	Rock
Abu Madafi	2015	5	1	1	2	Stylophora
Abu Madafi	2015	5	1	1	3	Rock
Abu Madafi	2015	5	1	1	3	Xenia
Abu Madafi	2015	5	1	1	4	Millepora	D4	10
Abu Madafi	2015	5	1	1	4	Rock
Abu Madafi	2015	5	1	1	4	Rock
Abu Madafi	2015	5	1	1	5	CCA
Abu Madafi	2015	5	1	1	5	Pocillopora
Abu Madafi	2015	5	1	1	5	Porites
Abu Madafi	2015	5	1	1	5	Porites	D2	40
Abu Madafi	2015	5	1	1	5	Rubble
Abu Madafi	2015	5	1	1	5	Stylophora
Abu Madafi	2015	5	1	1	5	Xenia
Abu Madafi	2015	5	1	1	6	Pocillopora
Abu Madafi	2015	5	1	1	6	Rock
Abu Madafi	2015	5	1	1	7	Goniastrea
Abu Madafi	2015	5	1	1	8	Pocillopora	D5	5
Abu Madafi	2015	5	1	1	8	Porites
Abu Madafi	2015	5	1	1	8	Xenia
Abu Madafi	2015	5	1	1	9	CCA
Abu Madafi	2015	5	1	1	9	Porites
Abu Madafi	2015	5	1	1	9	Stylophora
Abu Madafi	2015	5	1	1	10	Goniopora
Abu Madafi	2015	5	1	1	10	Porites	D2	40
Abu Madafi	2015	5	1	1	10	Rock
Abu Madafi	2015	5	1	1	10	Rubble
Abu Madafi	2015	5	1	1	10	Rubble
Abu Madafi	2015	5	1	1	10	Stylophora
Abu Madafi	2015	5	1	1	10	Xenia
Abu Madafi	2015	5	1	1	11	CCA
Abu Madafi	2015	5	1	1	11	Montipora		10
Abu Madafi	2015	5	1	1	12	Pocillopora
Abu Madafi	2015	5	1	1	12	Xenia
Abu Madafi	2015	5	1	1	13	CCA
Abu Madafi	2015	5	1	1	13	Pocillopora
Abu Madafi	2015	5	1	1	13	Porites
Abu Madafi	2015	5	1	1	14	CCA
Abu Madafi	2015	5	1	1	14	Rock
Abu Madafi	2015	5	1	1	14	Stylophora	D2	40
Abu Madafi	2015	5	1	1	15	Other
Abu Madafi	2015	5	1	1	15	Rock
Abu Madafi	2015	5	1	1	15	Rock
Abu Madafi	2015	5	1	1	15	Xenia
Abu Madafi	2015	5	1	1	16	Pocillopora
Abu Madafi	2015	5	1	1	17	Pocillopora
Abu Madafi	2015	5	1	1	18	Stylophora
Abu Madafi	2015	5	1	1	20	CCA
Abu Madafi	2015	5	1	1	20	Echinopora
Abu Madafi	2015	5	1	1	20	Millepora	D4	10
Abu Madafi	2015	5	1	1	20	Rock
Abu Madafi	2015	5	1	1	21	Xenia
Abu Madafi	2015	5	1	1	24	CCA
Abu Madafi	2015	5	1	1	25	Rubble
Abu Madafi	2015	5	1	1	25	Xenia
Abu Madafi	2015	5	1	1	26	Stylophora	E5	40
Abu Madafi	2015	5	1	1	28	Echinopora
Abu Madafi	2015	5	1	1	28	Rock
Abu Madafi	2015	5	1	1	30	Pocillopora
Abu Madafi	2015	5	1	1	30	Stylophora	D2	40
Abu Madafi	2015	5	1	1	35	Xenia
Abu Madafi	2015	5	1	1	36	Xenia
Abu Madafi	2015	5	1	1	38	Porites	C2	60
Abu Madafi	2015	5	1	1	40	CCA
Abu Madafi	2015	5	1	1	40	Pocillopora
Abu Madafi	2015	5	1	1	57	Pocillopora	C3	40
Abu Madafi	2015	5	2	2	4	CCA
Abu Madafi	2015	5	2	2	4	Xenia
Abu Madafi	2015	5	2	2	5	Stylophora
Abu Madafi	2015	5	2	2	6	Other
Abu Madafi	2015	5	2	2	6	Sponge
Abu Madafi	2015	5	2	2	6	Xenia
Abu Madafi	2015	5	2	2	7	Echinopora
Abu Madafi	2015	5	2	2	7	Millepora
Abu Madafi	2015	5	2	2	8	Goniastrea		20
Abu Madafi	2015	5	2	2	8	Other
Abu Madafi	2015	5	2	2	8	Xenia
Abu Madafi	2015	5	2	2	8	Xenia
Abu Madafi	2015	5	2	2	9	CCA
Abu Madafi	2015	5	2	2	9	Other coral		15
Abu Madafi	2015	5	2	2	9	Pocillopora		50
Abu Madafi	2015	5	2	2	9	Sponge
Abu Madafi	2015	5	2	2	9	Stylophora
Abu Madafi	2015	5	2	2	9	Stylophora
Abu Madafi	2015	5	2	2	10	CCA
Abu Madafi	2015	5	2	2	10	Xenia
Abu Madafi	2015	5	2	2	10	Xenia
Abu Madafi	2015	5	2	2	11	CCA
Abu Madafi	2015	5	2	2	11	Pocillopora
Abu Madafi	2015	5	2	2	11	Stylophora
Abu Madafi	2015	5	2	2	12	Other
Abu Madafi	2015	5	2	2	12	Sponge
Abu Madafi	2015	5	2	2	13	CCA
Abu Madafi	2015	5	2	2	13	Pocillopora	D2	15
Abu Madafi	2015	5	2	2	13	Xenia
Abu Madafi	2015	5	2	2	14	CCA
Abu Madafi	2015	5	2	2	15	Acropora
Abu Madafi	2015	5	2	2	15	Sponge
Abu Madafi	2015	5	2	2	15	Xenia
Abu Madafi	2015	5	2	2	17	Rubble
Abu Madafi	2015	5	2	2	18	Other
Abu Madafi	2015	5	2	2	18	Pocillopora
Abu Madafi	2015	5	2	2	18	Xenia
Abu Madafi	2015	5	2	2	20	CCA
Abu Madafi	2015	5	2	2	21	CCA
Abu Madafi	2015	5	2	2	21	Other
Abu Madafi	2015	5	2	2	21	Xenia
Abu Madafi	2015	5	2	2	23	CCA
Abu Madafi	2015	5	2	2	24	CCA
Abu Madafi	2015	5	2	2	24	Echinopora
Abu Madafi	2015	5	2	2	26	CCA
Abu Madafi	2015	5	2	2	30	Millepora
Abu Madafi	2015	5	2	2	34	CCA
Abu Madafi	2015	5	2	2	34	Echinopora
Abu Madafi	2015	5	2	2	37	Goniastrea
Abu Madafi	2015	5	2	2	38	Sponge
Abu Madafi	2015	5	2	2	39	CCA
Abu Madafi	2015	5	2	2	42	CCA
Abu Madafi	2015	5	2	2	45	CCA
Abu Madafi	2015	5	2	2	49	Millepora
Abu Madafi	2015	5	2	2	85	Millepora
Abu Madafi	2015	5	3	3	2	Macroalgae
Abu Madafi	2015	5	3	3	2	Stylophora
Abu Madafi	2015	5	3	3	2	Xenia
Abu Madafi	2015	5	3	3	3	Hydroid
Abu Madafi	2015	5	3	3	3	Leather
Abu Madafi	2015	5	3	3	3	Stylophora
Abu Madafi	2015	5	3	3	3	Xenia
Abu Madafi	2015	5	3	3	4	CCA
Abu Madafi	2015	5	3	3	4	CCA
Abu Madafi	2015	5	3	3	4	Stylophora
Abu Madafi	2015	5	3	3	4	Xenia
Abu Madafi	2015	5	3	3	6	CCA
Abu Madafi	2015	5	3	3	6	Stylophora
Abu Madafi	2015	5	3	3	6	Xenia
Abu Madafi	2015	5	3	3	7	Acropora
Abu Madafi	2015	5	3	3	7	Stylophora
Abu Madafi	2015	5	3	3	8	CCA
Abu Madafi	2015	5	3	3	8	CCA
Abu Madafi	2015	5	3	3	8	Echinopora
Abu Madafi	2015	5	3	3	8	Xenia
Abu Madafi	2015	5	3	3	8	Xenia
Abu Madafi	2015	5	3	3	9	Pocillopora
Abu Madafi	2015	5	3	3	9	Pocillopora
Abu Madafi	2015	5	3	3	11	Pocillopora
Abu Madafi	2015	5	3	3	11	Pocillopora
Abu Madafi	2015	5	3	3	11	Xenia
Abu Madafi	2015	5	3	3	12	CCA
Abu Madafi	2015	5	3	3	12	Xenia
Abu Madafi	2015	5	3	3	13	Millepora
Abu Madafi	2015	5	3	3	14	CCA
Abu Madafi	2015	5	3	3	14	Pocillopora
Abu Madafi	2015	5	3	3	15	Leather
Abu Madafi	2015	5	3	3	16	Montipora
Abu Madafi	2015	5	3	3	17	CCA
Abu Madafi	2015	5	3	3	17	CCA
Abu Madafi	2015	5	3	3	17	Stylophora
Abu Madafi	2015	5	3	3	18	CCA
Abu Madafi	2015	5	3	3	21	CCA
Abu Madafi	2015	5	3	3	22	Xenia
Abu Madafi	2015	5	3	3	23	Xenia
Abu Madafi	2015	5	3	3	26	Millepora
Abu Madafi	2015	5	3	3	27	Stylophora
Abu Madafi	2015	5	3	3	28	Pocillopora
Abu Madafi	2015	5	3	3	30	CCA
Abu Madafi	2015	5	3	3	34	Pocillopora
Abu Madafi	2015	5	3	3	35	Xenia
Abu Madafi	2015	5	3	3	42	CCA
Abu Madafi	2015	5	3	3	390	NCHS
Abu Madafi	2015	10	1	4	2	CCA
Abu Madafi	2015	10	1	4	2	Goniopora
Abu Madafi	2015	10	1	4	3	Leather
Abu Madafi	2015	10	1	4	3	Porites
Abu Madafi	2015	10	1	4	4	CCA
Abu Madafi	2015	10	1	4	4	CCA
Abu Madafi	2015	10	1	4	4	Xenia
Abu Madafi	2015	10	1	4	5	CCA
Abu Madafi	2015	10	1	4	5	CCA
Abu Madafi	2015	10	1	4	5	Xenia
Abu Madafi	2015	10	1	4	6	Porites
Abu Madafi	2015	10	1	4	6	Xenia
Abu Madafi	2015	10	1	4	8	Xenia
Abu Madafi	2015	10	1	4	9	CCA
Abu Madafi	2015	10	1	4	9	Xenia
Abu Madafi	2015	10	1	4	10	Lobophyllia
Abu Madafi	2015	10	1	4	10	Pocillopora
Abu Madafi	2015	10	1	4	11	Other coral	D3	40
Abu Madafi	2015	10	1	4	11	Pocillopora	C3	15
Abu Madafi	2015	10	1	4	11	Xenia
Abu Madafi	2015	10	1	4	15	CCA
Abu Madafi	2015	10	1	4	15	Leather
Abu Madafi	2015	10	1	4	16	Acropora
Abu Madafi	2015	10	1	4	17	Goniastrea
Abu Madafi	2015	10	1	4	18	CCA
Abu Madafi	2015	10	1	4	19	CCA
Abu Madafi	2015	10	1	4	19	Goniopora
Abu Madafi	2015	10	1	4	19	Xenia
Abu Madafi	2015	10	1	4	20	CCA
Abu Madafi	2015	10	1	4	20	Pocillopora
Abu Madafi	2015	10	1	4	20	Porites
Abu Madafi	2015	10	1	4	22	Rock
Abu Madafi	2015	10	1	4	22	Rubble
Abu Madafi	2015	10	1	4	22	Stylophora
Abu Madafi	2015	10	1	4	23	CCA
Abu Madafi	2015	10	1	4	23	Rock
Abu Madafi	2015	10	1	4	24	Pocillopora	C3	30
Abu Madafi	2015	10	1	4	24	Xenia
Abu Madafi	2015	10	1	4	25	CCA
Abu Madafi	2015	10	1	4	27	CCA
Abu Madafi	2015	10	1	4	27	Pocillopora
Abu Madafi	2015	10	1	4	28	CCA
Abu Madafi	2015	10	1	4	30	Lobophyllia
Abu Madafi	2015	10	1	4	30	Xenia
Abu Madafi	2015	10	1	4	32	Acropora
Abu Madafi	2015	10	1	4	32	Astreopora	C5
Abu Madafi	2015	10	1	4	41	Acropora
Abu Madafi	2015	10	1	4	43	CCA
Abu Madafi	2015	10	1	4	57	Xenia
Abu Madafi	2015	10	1	4	63	Porites
Abu Madafi	2015	10	1	4	79	CCA
Abu Madafi	2015	10	2	5	2	Stylophora
Abu Madafi	2015	10	2	5	4	Other coral
Abu Madafi	2015	10	2	5	5	Leather
Abu Madafi	2015	10	2	5	5	Other coral
Abu Madafi	2015	10	2	5	5	Turf Algae
Abu Madafi	2015	10	2	5	6	Leather
Abu Madafi	2015	10	2	5	8	CCA
Abu Madafi	2015	10	2	5	8	CCA
Abu Madafi	2015	10	2	5	8	Galaxea		5
Abu Madafi	2015	10	2	5	8	Pocillopora
Abu Madafi	2015	10	2	5	8	Xenia
Abu Madafi	2015	10	2	5	9	Other coral
Abu Madafi	2015	10	2	5	9	Sponge
Abu Madafi	2015	10	2	5	9	Xenia
Abu Madafi	2015	10	2	5	10	CCA
Abu Madafi	2015	10	2	5	12	Xenia
Abu Madafi	2015	10	2	5	13	CCA
Abu Madafi	2015	10	2	5	13	Sponge
Abu Madafi	2015	10	2	5	14	CCA
Abu Madafi	2015	10	2	5	15	Pocillopora
Abu Madafi	2015	10	2	5	15	Sponge
Abu Madafi	2015	10	2	5	16	Lobophyllia
Abu Madafi	2015	10	2	5	16	Other coral
Abu Madafi	2015	10	2	5	17	CCA
Abu Madafi	2015	10	2	5	18	Acropora
Abu Madafi	2015	10	2	5	18	CCA
Abu Madafi	2015	10	2	5	19	CCA
Abu Madafi	2015	10	2	5	20	Galaxea		5
Abu Madafi	2015	10	2	5	21	CCA
Abu Madafi	2015	10	2	5	21	Pocillopora
Abu Madafi	2015	10	2	5	23	Echinopora
Abu Madafi	2015	10	2	5	24	Acropora
Abu Madafi	2015	10	2	5	24	Pocillopora
Abu Madafi	2015	10	2	5	24	Pocillopora
Abu Madafi	2015	10	2	5	25	CCA
Abu Madafi	2015	10	2	5	26	Leather
Abu Madafi	2015	10	2	5	28	CCA
Abu Madafi	2015	10	2	5	30	CCA
Abu Madafi	2015	10	2	5	30	CCA
Abu Madafi	2015	10	2	5	32	Millepora
Abu Madafi	2015	10	2	5	33	Pocillopora
Abu Madafi	2015	10	2	5	51	Rubble
Abu Madafi	2015	10	2	5	54	CCA
Abu Madafi	2015	10	2	5	56	CCA
Abu Madafi	2015	10	2	5	57	CCA
Abu Madafi	2015	10	2	5	64	CCA
Abu Madafi	2015	10	2	5	67	CCA
Abu Madafi	2015	10	3	6	1	CCA
Abu Madafi	2015	10	3	6	2	Other coral
Abu Madafi	2015	10	3	6	2	Sponge
Abu Madafi	2015	10	3	6	2	Stylophora
Abu Madafi	2015	10	3	6	2	Xenia
Abu Madafi	2015	10	3	6	2	Xenia
Abu Madafi	2015	10	3	6	3	CCA
Abu Madafi	2015	10	3	6	3	CCA
Abu Madafi	2015	10	3	6	3	Hydroid
Abu Madafi	2015	10	3	6	3	Montipora
Abu Madafi	2015	10	3	6	3	Stylophora
Abu Madafi	2015	10	3	6	4	Other coral
Abu Madafi	2015	10	3	6	4	Pocillopora
Abu Madafi	2015	10	3	6	4	Pocillopora
Abu Madafi	2015	10	3	6	4	Stylophora
Abu Madafi	2015	10	3	6	5	Acropora
Abu Madafi	2015	10	3	6	5	CCA
Abu Madafi	2015	10	3	6	5	CCA
Abu Madafi	2015	10	3	6	5	CCA
Abu Madafi	2015	10	3	6	5	Goniastrea
Abu Madafi	2015	10	3	6	5	Millepora
Abu Madafi	2015	10	3	6	5	Other coral
Abu Madafi	2015	10	3	6	5	Sponge
Abu Madafi	2015	10	3	6	5	Xenia
Abu Madafi	2015	10	3	6	6	CCA
Abu Madafi	2015	10	3	6	6	Stylophora
Abu Madafi	2015	10	3	6	6	Xenia
Abu Madafi	2015	10	3	6	8	CCA
Abu Madafi	2015	10	3	6	8	CCA
Abu Madafi	2015	10	3	6	8	Xenia
Abu Madafi	2015	10	3	6	10	Pocillopora
Abu Madafi	2015	10	3	6	11	CCA
Abu Madafi	2015	10	3	6	11	Goniastrea
Abu Madafi	2015	10	3	6	11	Palythoa
Abu Madafi	2015	10	3	6	12	CCA
Abu Madafi	2015	10	3	6	12	Xenia
Abu Madafi	2015	10	3	6	12	Xenia
Abu Madafi	2015	10	3	6	14	CCA
Abu Madafi	2015	10	3	6	14	Diploastrea
Abu Madafi	2015	10	3	6	14	Pocillopora
Abu Madafi	2015	10	3	6	17	CCA
Abu Madafi	2015	10	3	6	17	CCA
Abu Madafi	2015	10	3	6	17	Porites
Abu Madafi	2015	10	3	6	17	Stylophora
Abu Madafi	2015	10	3	6	19	Diploastrea
Abu Madafi	2015	10	3	6	27	CCA
Abu Madafi	2015	10	3	6	35	CCA
Abu Madafi	2015	10	3	6	39	Other
Abu Madafi	2015	10	3	6	41	Pocillopora
Abu Madafi	2015	10	3	6	51	Goniastrea
Abu Madafi	2015	10	3	6	470	NCHS
Abu Madafi	2015	15	1	7	1	Rock
Abu Madafi	2015	15	1	7	2	Echinopora	D4	30
Abu Madafi	2015	15	1	7	2	Rock
Abu Madafi	2015	15	1	7	2	Rubble
Abu Madafi	2015	15	1	7	2	Xenia
Abu Madafi	2015	15	1	7	3	Fungiidae
Abu Madafi	2015	15	1	7	3	Galaxea
Abu Madafi	2015	15	1	7	3	Rock
Abu Madafi	2015	15	1	7	3	Xenia
Abu Madafi	2015	15	1	7	4	Other coral
Abu Madafi	2015	15	1	7	4	Porites
Abu Madafi	2015	15	1	7	4	Rock
Abu Madafi	2015	15	1	7	4	Rock
Abu Madafi	2015	15	1	7	4	Rock
Abu Madafi	2015	15	1	7	4	Seriatopora	D3	30
Abu Madafi	2015	15	1	7	4	Xenia
Abu Madafi	2015	15	1	7	4	Xenia
Abu Madafi	2015	15	1	7	5	Pocillopora	C3	5
Abu Madafi	2015	15	1	7	5	Rock
Abu Madafi	2015	15	1	7	6	Cyphastrea
Abu Madafi	2015	15	1	7	6	Leather
Abu Madafi	2015	15	1	7	6	Pocillopora
Abu Madafi	2015	15	1	7	6	Porites
Abu Madafi	2015	15	1	7	6	Porites	D3
Abu Madafi	2015	15	1	7	6	Rubble
Abu Madafi	2015	15	1	7	6	Xenia
Abu Madafi	2015	15	1	7	7	Acropora
Abu Madafi	2015	15	1	7	7	Acropora
Abu Madafi	2015	15	1	7	7	Fungiidae
Abu Madafi	2015	15	1	7	7	Porites
Abu Madafi	2015	15	1	7	7	Rock
Abu Madafi	2015	15	1	7	8	Acropora
Abu Madafi	2015	15	1	7	8	Other
Abu Madafi	2015	15	1	7	8	Other coral	D4	10
Abu Madafi	2015	15	1	7	8	Rock
Abu Madafi	2015	15	1	7	8	Rock
Abu Madafi	2015	15	1	7	8	Rubble
Abu Madafi	2015	15	1	7	8	Xenia
Abu Madafi	2015	15	1	7	9	Lobophyllia
Abu Madafi	2015	15	1	7	9	Rock
Abu Madafi	2015	15	1	7	9	Stylophora
Abu Madafi	2015	15	1	7	9	Xenia
Abu Madafi	2015	15	1	7	10	CCA
Abu Madafi	2015	15	1	7	10	Diploastrea
Abu Madafi	2015	15	1	7	10	Xenia
Abu Madafi	2015	15	1	7	11	Porites	C3
Abu Madafi	2015	15	1	7	11	Rubble
Abu Madafi	2015	15	1	7	11	Xenia
Abu Madafi	2015	15	1	7	12	Goniastrea	D6
Abu Madafi	2015	15	1	7	12	Leather
Abu Madafi	2015	15	1	7	12	Other		10
Abu Madafi	2015	15	1	7	13	Porites
Abu Madafi	2015	15	1	7	13	Porites	D3
Abu Madafi	2015	15	1	7	13	Xenia
Abu Madafi	2015	15	1	7	14	Acropora
Abu Madafi	2015	15	1	7	14	Leather
Abu Madafi	2015	15	1	7	14	Xenia
Abu Madafi	2015	15	1	7	15	Rubble
Abu Madafi	2015	15	1	7	16	Rock
Abu Madafi	2015	15	1	7	17	Echinopora
Abu Madafi	2015	15	1	7	17	Rubble
Abu Madafi	2015	15	1	7	19	Pocillopora
Abu Madafi	2015	15	1	7	20	Rock
Abu Madafi	2015	15	1	7	20	Rock
Abu Madafi	2015	15	1	7	22	Rock
Abu Madafi	2015	15	1	7	22	Xenia
Abu Madafi	2015	15	1	7	23	Acropora
Abu Madafi	2015	15	1	7	23	Xenia
Abu Madafi	2015	15	1	7	24	Rubble
Abu Madafi	2015	15	1	7	31	Sand
Abu Madafi	2015	15	1	7	37	Porites	D3
Abu Madafi	2015	15	1	7	104	Leather
Abu Madafi	2015	15	1	7	178	NCHS
Abu Madafi	2015	15	2	8	3	CCA
Abu Madafi	2015	15	2	8	3	Fungiidae
Abu Madafi	2015	15	2	8	3	Leather
Abu Madafi	2015	15	2	8	3	Nephteids
Abu Madafi	2015	15	2	8	3	Other
Abu Madafi	2015	15	2	8	3	Pocillopora
Abu Madafi	2015	15	2	8	4	CCA
Abu Madafi	2015	15	2	8	4	Porites
Abu Madafi	2015	15	2	8	4	Xenia
Abu Madafi	2015	15	2	8	5	Goniastrea
Abu Madafi	2015	15	2	8	5	Porites
Abu Madafi	2015	15	2	8	5	Stylophora
Abu Madafi	2015	15	2	8	5	Xenia
Abu Madafi	2015	15	2	8	5	Xenia
Abu Madafi	2015	15	2	8	6	CCA
Abu Madafi	2015	15	2	8	6	Xenia
Abu Madafi	2015	15	2	8	7	Acropora
Abu Madafi	2015	15	2	8	7	Goniastrea
Abu Madafi	2015	15	2	8	7	Leather
Abu Madafi	2015	15	2	8	7	Montipora
Abu Madafi	2015	15	2	8	7	Pocillopora	D2
Abu Madafi	2015	15	2	8	7	Sand
Abu Madafi	2015	15	2	8	7	Xenia
Abu Madafi	2015	15	2	8	8	Pocillopora
Abu Madafi	2015	15	2	8	8	Porites
Abu Madafi	2015	15	2	8	9	CCA
Abu Madafi	2015	15	2	8	9	CCA
Abu Madafi	2015	15	2	8	9	Goniastrea
Abu Madafi	2015	15	2	8	9	Porites
Abu Madafi	2015	15	2	8	10	Leather
Abu Madafi	2015	15	2	8	11	Acropora
Abu Madafi	2015	15	2	8	11	CCA
Abu Madafi	2015	15	2	8	11	CCA
Abu Madafi	2015	15	2	8	11	Xenia
Abu Madafi	2015	15	2	8	13	CCA
Abu Madafi	2015	15	2	8	13	Rubble
Abu Madafi	2015	15	2	8	14	Rock
Abu Madafi	2015	15	2	8	14	Rock
Abu Madafi	2015	15	2	8	15	CCA
Abu Madafi	2015	15	2	8	16	Pocillopora	D2	15
Abu Madafi	2015	15	2	8	20	Stylophora
Abu Madafi	2015	15	2	8	20	Xenia
Abu Madafi	2015	15	2	8	21	Rubble
Abu Madafi	2015	15	2	8	21	Rubble
Abu Madafi	2015	15	2	8	23	CCA
Abu Madafi	2015	15	2	8	23	Rubble
Abu Madafi	2015	15	2	8	24	Pocillopora
Abu Madafi	2015	15	2	8	24	Rubble
Abu Madafi	2015	15	2	8	25	Xenia
Abu Madafi	2015	15	2	8	26	Porites
Abu Madafi	2015	15	2	8	27	Millepora
Abu Madafi	2015	15	2	8	28	Acropora
Abu Madafi	2015	15	2	8	28	Porites	E3	15
Abu Madafi	2015	15	2	8	28	Rock
Abu Madafi	2015	15	2	8	30	Acropora
Abu Madafi	2015	15	2	8	30	Xenia
Abu Madafi	2015	15	2	8	31	Pocillopora
Abu Madafi	2015	15	2	8	32	Acropora
Abu Madafi	2015	15	2	8	34	Rubble
Abu Madafi	2015	15	2	8	44	Rubble
Abu Madafi	2015	15	2	8	154	NCHS
Abu Madafi	2015	15	3	9	2	Sponge
Abu Madafi	2015	15	3	9	3	Porites
Abu Madafi	2015	15	3	9	3	Xenia
Abu Madafi	2015	15	3	9	4	Galaxea
Abu Madafi	2015	15	3	9	4	Leather
Abu Madafi	2015	15	3	9	4	Other coral
Abu Madafi	2015	15	3	9	5	Fungiidae
Abu Madafi	2015	15	3	9	6	Porites
Abu Madafi	2015	15	3	9	7	Leather
Abu Madafi	2015	15	3	9	8	CCA
Abu Madafi	2015	15	3	9	8	CCA
Abu Madafi	2015	15	3	9	8	Leather
Abu Madafi	2015	15	3	9	10	Millepora
Abu Madafi	2015	15	3	9	10	Porites
Abu Madafi	2015	15	3	9	11	Porites
Abu Madafi	2015	15	3	9	11	Xenia
Abu Madafi	2015	15	3	9	12	Pocillopora
Abu Madafi	2015	15	3	9	14	CCA
Abu Madafi	2015	15	3	9	15	CCA
Abu Madafi	2015	15	3	9	16	Acropora
Abu Madafi	2015	15	3	9	16	Other coral
Abu Madafi	2015	15	3	9	17	Goniastrea
Abu Madafi	2015	15	3	9	18	Porites
Abu Madafi	2015	15	3	9	22	CCA
Abu Madafi	2015	15	3	9	23	Acropora
Abu Madafi	2015	15	3	9	23	Other coral
Abu Madafi	2015	15	3	9	25	Porites
Abu Madafi	2015	15	3	9	25	Porites
Abu Madafi	2015	15	3	9	25	Rubble
Abu Madafi	2015	15	3	9	31	Echinopora
Abu Madafi	2015	15	3	9	33	Porites
Abu Madafi	2015	15	3	9	60	Rubble
Abu Madafi	2015	15	3	9	70	Astreopora
Abu Madafi	2015	15	3	9	451	NCHS
Abu Sosha	2015	5	1	1	2	Xenia
Abu Sosha	2015	5	1	1	3	Other		80
Abu Sosha	2015	5	1	1	3	Rock
Abu Sosha	2015	5	1	1	3	Rock
Abu Sosha	2015	5	1	1	3	Rubble
Abu Sosha	2015	5	1	1	4	Porites		75
Abu Sosha	2015	5	1	1	4	Sand
Abu Sosha	2015	5	1	1	5	Rock
Abu Sosha	2015	5	1	1	5	Rock
Abu Sosha	2015	5	1	1	5	Rock
Abu Sosha	2015	5	1	1	6	Rubble
Abu Sosha	2015	5	1	1	6	Rubble
Abu Sosha	2015	5	1	1	7	Other coral
Abu Sosha	2015	5	1	1	7	Rubble
Abu Sosha	2015	5	1	1	8	Rock
Abu Sosha	2015	5	1	1	8	Sand
Abu Sosha	2015	5	1	1	10	Acropora	C3	70
Abu Sosha	2015	5	1	1	10	Other coral	D2	90
Abu Sosha	2015	5	1	1	10	Pocillopora	D2	90
Abu Sosha	2015	5	1	1	11	Sand
Abu Sosha	2015	5	1	1	12	CCA
Abu Sosha	2015	5	1	1	13	Rock
Abu Sosha	2015	5	1	1	13	Xenia
Abu Sosha	2015	5	1	1	14	Porites		75
Abu Sosha	2015	5	1	1	19	Porites	D2	80
Abu Sosha	2015	5	1	1	20	Goniastrea	D2	90
Abu Sosha	2015	5	1	1	23	Rock
Abu Sosha	2015	5	1	1	25	Other coral	E3	10
Abu Sosha	2015	5	1	1	26	Xenia
Abu Sosha	2015	5	1	1	34	Xenia
Abu Sosha	2015	5	1	1	45	Rubble
Abu Sosha	2015	5	1	1	46	Porites	D3	5
Abu Sosha	2015	5	1	1	52	Sand
Abu Sosha	2015	5	1	1	54	Porites		40
Abu Sosha	2015	5	1	1	56	Rock
Abu Sosha	2015	5	1	1	64	Rubble
Abu Sosha	2015	5	1	1	67	Pocillopora		60
Abu Sosha	2015	5	1	1	83	Rock
Abu Sosha	2015	5	1	1	88	Rubble
Abu Sosha	2015	5	1	1	126	Rock
Abu Sosha	2015	5	2	2	3	Acropora
Abu Sosha	2015	5	2	2	3	Pocillopora		100
Abu Sosha	2015	5	2	2	3	Porites
Abu Sosha	2015	5	2	2	4	Other coral		100
Abu Sosha	2015	5	2	2	4	Sponge
Abu Sosha	2015	5	2	2	5	Other coral		90
Abu Sosha	2015	5	2	2	5	Pocillopora		100
Abu Sosha	2015	5	2	2	5	Porites		40
Abu Sosha	2015	5	2	2	5	Soft Coral
Abu Sosha	2015	5	2	2	6	Xenia
Abu Sosha	2015	5	2	2	8	Acropora
Abu Sosha	2015	5	2	2	8	Porites
Abu Sosha	2015	5	2	2	10	Rubble
Abu Sosha	2015	5	2	2	11	CCA
Abu Sosha	2015	5	2	2	11	Pocillopora		25
Abu Sosha	2015	5	2	2	11	Sand
Abu Sosha	2015	5	2	2	12	CCA
Abu Sosha	2015	5	2	2	12	Xenia		30
Abu Sosha	2015	5	2	2	12	Xenia		50
Abu Sosha	2015	5	2	2	12	Xenia
Abu Sosha	2015	5	2	2	13	Xenia
Abu Sosha	2015	5	2	2	16	Rubble
Abu Sosha	2015	5	2	2	17	CCA
Abu Sosha	2015	5	2	2	17	Sand
Abu Sosha	2015	5	2	2	18	Sand
Abu Sosha	2015	5	2	2	19	NCHS
Abu Sosha	2015	5	2	2	20	Porites
Abu Sosha	2015	5	2	2	23	CCA
Abu Sosha	2015	5	2	2	23	Porites	D2
Abu Sosha	2015	5	2	2	23	Rubble
Abu Sosha	2015	5	2	2	24	Rubble
Abu Sosha	2015	5	2	2	27	Sand
Abu Sosha	2015	5	2	2	31	CCA
Abu Sosha	2015	5	2	2	32	Rubble
Abu Sosha	2015	5	2	2	41	Sand
Abu Sosha	2015	5	2	2	51	Sand
Abu Sosha	2015	5	2	2	57	CCA
Abu Sosha	2015	5	2	2	63	Sand
Abu Sosha	2015	5	2	2	106	Sand
Abu Sosha	2015	5	2	2	229	Sand
Abu Sosha	2015	5	3	3	2	clam
Abu Sosha	2015	5	3	3	2	Goniastrea	white	100
Abu Sosha	2015	5	3	3	2	Other coral	E3	100
Abu Sosha	2015	5	3	3	2	Pocillopora	white	100
Abu Sosha	2015	5	3	3	2	Xenia
Abu Sosha	2015	5	3	3	2	Xenia
Abu Sosha	2015	5	3	3	3	CCA
Abu Sosha	2015	5	3	3	3	Hydnophora	white	100
Abu Sosha	2015	5	3	3	3	Montipora	white	100
Abu Sosha	2015	5	3	3	3	Other coral
Abu Sosha	2015	5	3	3	3	Porites
Abu Sosha	2015	5	3	3	3	Rubble
Abu Sosha	2015	5	3	3	4	CCA
Abu Sosha	2015	5	3	3	4	Echinopora	B2	100
Abu Sosha	2015	5	3	3	4	Goniastrea
Abu Sosha	2015	5	3	3	4	Hydnophora	E3	100
Abu Sosha	2015	5	3	3	4	Xenia
Abu Sosha	2015	5	3	3	5	Goniastrea	B2	100
Abu Sosha	2015	5	3	3	5	Porites	B2	100
Abu Sosha	2015	5	3	3	5	Xenia
Abu Sosha	2015	5	3	3	6	Galaxea	white	100
Abu Sosha	2015	5	3	3	6	Goniastrea	E3	100
Abu Sosha	2015	5	3	3	6	Goniastrea	white	100
Abu Sosha	2015	5	3	3	7	Fungiidae	B2	100
Abu Sosha	2015	5	3	3	7	Montipora	pale blue	100
Abu Sosha	2015	5	3	3	8	Pocillopora
Abu Sosha	2015	5	3	3	8	Porites	pale blue	100
Abu Sosha	2015	5	3	3	8	Porites	D3	100
Abu Sosha	2015	5	3	3	9	Porites	white	100
Abu Sosha	2015	5	3	3	11	Acropora	white	100
Abu Sosha	2015	5	3	3	12	CCA
Abu Sosha	2015	5	3	3	12	Pocillopora	pale purple	100
Abu Sosha	2015	5	3	3	13	Xenia
Abu Sosha	2015	5	3	3	19	Pocillopora		100
Abu Sosha	2015	5	3	3	25	Rubble
Abu Sosha	2015	5	3	3	25	Rubble
Abu Sosha	2015	5	3	3	33	Sand
Abu Sosha	2015	5	3	3	33	Sand
Abu Sosha	2015	5	3	3	36	Porites
Abu Sosha	2015	5	3	3	44	Porites	D2	100
Abu Sosha	2015	5	3	3	107	Xenia
Abu Sosha	2015	5	3	3	500	NCHS
Abu Sosha	2015	10	1	4	1	Rock
Abu Sosha	2015	10	1	4	1	Sand
Abu Sosha	2015	10	1	4	3	Rock
Abu Sosha	2015	10	1	4	3	Xenia
Abu Sosha	2015	10	1	4	3	Xenia
Abu Sosha	2015	10	1	4	3	Xenia
Abu Sosha	2015	10	1	4	3	Xenia
Abu Sosha	2015	10	1	4	4	Acropora		100
Abu Sosha	2015	10	1	4	4	Xenia
Abu Sosha	2015	10	1	4	5	leather
Abu Sosha	2015	10	1	4	5	Sand
Abu Sosha	2015	10	1	4	5	Sand
Abu Sosha	2015	10	1	4	5	Sand
Abu Sosha	2015	10	1	4	5	Sand
Abu Sosha	2015	10	1	4	6	Rock
Abu Sosha	2015	10	1	4	7	Rubble
Abu Sosha	2015	10	1	4	7	Rubble
Abu Sosha	2015	10	1	4	7	Xenia
Abu Sosha	2015	10	1	4	8	Acropora		95
Abu Sosha	2015	10	1	4	8	Goniastrea	C2	60
Abu Sosha	2015	10	1	4	8	Porites
Abu Sosha	2015	10	1	4	8	Rubble
Abu Sosha	2015	10	1	4	9	Porites	C3	5
Abu Sosha	2015	10	1	4	9	Rubble
Abu Sosha	2015	10	1	4	9	Sand
Abu Sosha	2015	10	1	4	10	Pocillopora	D2	40
Abu Sosha	2015	10	1	4	12	Pocillopora	C1	100
Abu Sosha	2015	10	1	4	12	Sponge
Abu Sosha	2015	10	1	4	15	Sand
Abu Sosha	2015	10	1	4	17	Porites	C3	30
Abu Sosha	2015	10	1	4	19	Xenia
Abu Sosha	2015	10	1	4	20	leather
Abu Sosha	2015	10	1	4	22	Acropora
Abu Sosha	2015	10	1	4	30	Sand
Abu Sosha	2015	10	1	4	32	Rubble
Abu Sosha	2015	10	1	4	42	Sand
Abu Sosha	2015	10	1	4	42	Sand
Abu Sosha	2015	10	1	4	54	Sand
Abu Sosha	2015	10	1	4	96	Leather
Abu Sosha	2015	10	1	4	96	Sand
Abu Sosha	2015	10	1	4	136	Sand
Abu Sosha	2015	10	1	4	209	Sand
Abu Sosha	2015	10	2	5	2	Sponge
Abu Sosha	2015	10	2	5	2	Xenia
Abu Sosha	2015	10	2	5	3	Macroalgae
Abu Sosha	2015	10	2	5	3	Xenia		100
Abu Sosha	2015	10	2	5	5	Sand
Abu Sosha	2015	10	2	5	5	Xenia
Abu Sosha	2015	10	2	5	6	Rubble
Abu Sosha	2015	10	2	5	8	Xenia		100
Abu Sosha	2015	10	2	5	8	Xenia
Abu Sosha	2015	10	2	5	10	CCA
Abu Sosha	2015	10	2	5	10	Xenia		90
Abu Sosha	2015	10	2	5	11	Xenia		15
Abu Sosha	2015	10	2	5	12	Rubble
Abu Sosha	2015	10	2	5	12	Sand
Abu Sosha	2015	10	2	5	12	Xenia
Abu Sosha	2015	10	2	5	15	Sand
Abu Sosha	2015	10	2	5	16	Rubble
Abu Sosha	2015	10	2	5	22	Rubble
Abu Sosha	2015	10	2	5	30	Rubble
Abu Sosha	2015	10	2	5	33	Sand
Abu Sosha	2015	10	2	5	45	Sand
Abu Sosha	2015	10	2	5	51	Xenia
Abu Sosha	2015	10	2	5	65	Rubble
Abu Sosha	2015	10	2	5	72	Sand
Abu Sosha	2015	10	2	5	99	Sand
Abu Sosha	2015	10	2	5	103	Sand
Abu Sosha	2015	10	2	5	142	Sand
Abu Sosha	2015	10	2	5	198	Sand
Abu Sosha	2015	10	3	6	3	Xenia
Abu Sosha	2015	10	3	6	4	Pocillopora	white	100
Abu Sosha	2015	10	3	6	4	Xenia
Abu Sosha	2015	10	3	6	5	Acropora	pale blue	100
Abu Sosha	2015	10	3	6	5	CCA
Abu Sosha	2015	10	3	6	5	Macroalgae (red)
Abu Sosha	2015	10	3	6	5	Porites
Abu Sosha	2015	10	3	6	5	Stylophora
Abu Sosha	2015	10	3	6	6	CCA
Abu Sosha	2015	10	3	6	6	Rhytisma (leather SC)
Abu Sosha	2015	10	3	6	20	Pocillopora	pale blue	100
Abu Sosha	2015	10	3	6	42	Sand
Abu Sosha	2015	10	3	6	92	Sand
Abu Sosha	2015	10	3	6	125	Sand
Abu Sosha	2015	10	3	6	130	Sand
Abu Sosha	2015	10	3	6	133	Sand
Abu Sosha	2015	10	3	6	200	Sand
Abu Sosha	2015	10	3	6	210	Sand/Rubble
Abu Sosha	2015	15	1	7	2	Acropora
Abu Sosha	2015	15	1	7	2	CCA
Abu Sosha	2015	15	1	7	2	Other coral
Abu Sosha	2015	15	1	7	2	Sand
Abu Sosha	2015	15	1	7	2	Sponge
Abu Sosha	2015	15	1	7	3	Acropora	C3	50
Abu Sosha	2015	15	1	7	3	Other coral	E1/E2	90
Abu Sosha	2015	15	1	7	3	Other coral
Abu Sosha	2015	15	1	7	3	Pocillopora	D2/D3	75
Abu Sosha	2015	15	1	7	3	Porites	B2	100
Abu Sosha	2015	15	1	7	3	Rock
Abu Sosha	2015	15	1	7	3	Stylophora	E3	100
Abu Sosha	2015	15	1	7	3	Xenia
Abu Sosha	2015	15	1	7	4	Macroalgae (red)
Abu Sosha	2015	15	1	7	4	Montipora
Abu Sosha	2015	15	1	7	4	Montipora	C3	50
Abu Sosha	2015	15	1	7	4	porites
Abu Sosha	2015	15	1	7	4	porites
Abu Sosha	2015	15	1	7	4	Sand
Abu Sosha	2015	15	1	7	5	Acropora	C1	90
Abu Sosha	2015	15	1	7	5	CCA
Abu Sosha	2015	15	1	7	5	Macroalgae
Abu Sosha	2015	15	1	7	5	Other coral
Abu Sosha	2015	15	1	7	5	Pocillopora	C3	20
Abu Sosha	2015	15	1	7	5	Rock
Abu Sosha	2015	15	1	7	5	Rock
Abu Sosha	2015	15	1	7	5	Rock
Abu Sosha	2015	15	1	7	5	Rubble
Abu Sosha	2015	15	1	7	5	Xenia
Abu Sosha	2015	15	1	7	6	Other coral		100
Abu Sosha	2015	15	1	7	6	porites		80
Abu Sosha	2015	15	1	7	6	Rock
Abu Sosha	2015	15	1	7	6	Rock
Abu Sosha	2015	15	1	7	6	Rock
Abu Sosha	2015	15	1	7	6	Stylophora
Abu Sosha	2015	15	1	7	7	Rubble
Abu Sosha	2015	15	1	7	8	Rubble
Abu Sosha	2015	15	1	7	8	Xenia
Abu Sosha	2015	15	1	7	9	Rock
Abu Sosha	2015	15	1	7	9	Rock
Abu Sosha	2015	15	1	7	10	Other coral	B2	100
Abu Sosha	2015	15	1	7	10	Pocillopora	C1	95
Abu Sosha	2015	15	1	7	10	Porites	C2	60
Abu Sosha	2015	15	1	7	10	Porites	pale blue	100
Abu Sosha	2015	15	1	7	10	Sand
Abu Sosha	2015	15	1	7	10	Sand
Abu Sosha	2015	15	1	7	10	Xenia
Abu Sosha	2015	15	1	7	11	Pocillopora	D1/D2	50
Abu Sosha	2015	15	1	7	11	Sand
Abu Sosha	2015	15	1	7	11	Sand
Abu Sosha	2015	15	1	7	11	Xenia
Abu Sosha	2015	15	1	7	12	Rubble
Abu Sosha	2015	15	1	7	12	Sand
Abu Sosha	2015	15	1	7	13	Goniastrea	C3	5
Abu Sosha	2015	15	1	7	13	Rubble
Abu Sosha	2015	15	1	7	15	Rubble
Abu Sosha	2015	15	1	7	16	Rock
Abu Sosha	2015	15	1	7	19	Sand
Abu Sosha	2015	15	1	7	20	porites	C2	30
Abu Sosha	2015	15	1	7	20	Xenia
Abu Sosha	2015	15	1	7	22	Leather
Abu Sosha	2015	15	1	7	22	Xenia
Abu Sosha	2015	15	1	7	25	Pocillopora	C1	100
Abu Sosha	2015	15	1	7	25	Sand
Abu Sosha	2015	15	1	7	27	Rubble
Abu Sosha	2015	15	1	7	35	Sand
Abu Sosha	2015	15	1	7	35	Sand
Abu Sosha	2015	15	1	7	45	Rubble
Abu Sosha	2015	15	1	7	58	Sand
Abu Sosha	2015	15	1	7	74	Rock
Abu Sosha	2015	15	1	7	80	Acropora	C1	95
Abu Sosha	2015	15	1	7	113	NCHS
Abu Sosha	2015	15	2	8	2	Stylophora		40
Abu Sosha	2015	15	2	8	2	Xenia
Abu Sosha	2015	15	2	8	3	Acropora
Abu Sosha	2015	15	2	8	3	CCA
Abu Sosha	2015	15	2	8	3	Pocillopora	white	100
Abu Sosha	2015	15	2	8	3	Porites
Abu Sosha	2015	15	2	8	3	Porites
Abu Sosha	2015	15	2	8	3	Porites
Abu Sosha	2015	15	2	8	3	Porites
Abu Sosha	2015	15	2	8	3	Rubble
Abu Sosha	2015	15	2	8	3	Sand
Abu Sosha	2015	15	2	8	3	Xenia
Abu Sosha	2015	15	2	8	3	Xenia
Abu Sosha	2015	15	2	8	4	CCA
Abu Sosha	2015	15	2	8	4	CCA
Abu Sosha	2015	15	2	8	4	Diploastrea
Abu Sosha	2015	15	2	8	4	Galaxea		50
Abu Sosha	2015	15	2	8	4	Sand
Abu Sosha	2015	15	2	8	4	Sponge
Abu Sosha	2015	15	2	8	5	Acropora
Abu Sosha	2015	15	2	8	5	CCA
Abu Sosha	2015	15	2	8	5	Porites
Abu Sosha	2015	15	2	8	5	Xenia
Abu Sosha	2015	15	2	8	6	Acropora
Abu Sosha	2015	15	2	8	6	Pocillopora
Abu Sosha	2015	15	2	8	6	Porites
Abu Sosha	2015	15	2	8	6	Sand
Abu Sosha	2015	15	2	8	7	Diploastrea
Abu Sosha	2015	15	2	8	7	Xenia
Abu Sosha	2015	15	2	8	8	Montipora	pale blue	100
Abu Sosha	2015	15	2	8	8	Porites
Abu Sosha	2015	15	2	8	9	Other coral		100
Abu Sosha	2015	15	2	8	9	Other coral		50
Abu Sosha	2015	15	2	8	9	Xenia
Abu Sosha	2015	15	2	8	9	Xenia
Abu Sosha	2015	15	2	8	10	CCA
Abu Sosha	2015	15	2	8	10	Pocillopora
Abu Sosha	2015	15	2	8	10	Sand
Abu Sosha	2015	15	2	8	10	Soft Coral
Abu Sosha	2015	15	2	8	10	Xenia
Abu Sosha	2015	15	2	8	10	Xenia
Abu Sosha	2015	15	2	8	11	Stylophora
Abu Sosha	2015	15	2	8	11	Xenia
Abu Sosha	2015	15	2	8	12	CCA
Abu Sosha	2015	15	2	8	12	Sand
Abu Sosha	2015	15	2	8	12	Xenia
Abu Sosha	2015	15	2	8	15	CCA
Abu Sosha	2015	15	2	8	15	CCA
Abu Sosha	2015	15	2	8	17	Pocillopora		30
Abu Sosha	2015	15	2	8	18	Xenia
Abu Sosha	2015	15	2	8	23	Sand
Abu Sosha	2015	15	2	8	24	Soft Coral
Abu Sosha	2015	15	2	8	27	CCA
Abu Sosha	2015	15	2	8	27	NCHS
Abu Sosha	2015	15	2	8	32	Sand
Abu Sosha	2015	15	2	8	35	CCA
Abu Sosha	2015	15	2	8	60	Sand
Abu Sosha	2015	15	2	8	80	Sand/Rubble
Abu Sosha	2015	15	2	8	86	Sand
Abu Sosha	2015	15	2	8	97	Sand
Abu Sosha	2015	15	2	8	155	Sand/Rubble
Abu Sosha	2015	15	3	9	2	Echinopora
Abu Sosha	2015	15	3	9	3	Acropora
Abu Sosha	2015	15	3	9	3	Fungiidae
Abu Sosha	2015	15	3	9	3	Goniastrea
Abu Sosha	2015	15	3	9	3	Montipora
Abu Sosha	2015	15	3	9	3	Sponge
Abu Sosha	2015	15	3	9	5	Corallimorph
Abu Sosha	2015	15	3	9	5	Goniastrea
Abu Sosha	2015	15	3	9	5	Other coral
Abu Sosha	2015	15	3	9	6	Porites
Abu Sosha	2015	15	3	9	6	Rhytisma (leather SC)
Abu Sosha	2015	15	3	9	7	Acropora
Abu Sosha	2015	15	3	9	8	Porites
Abu Sosha	2015	15	3	9	9	Montipora
Abu Sosha	2015	15	3	9	10	Millepora
Abu Sosha	2015	15	3	9	10	Pocillopora
Abu Sosha	2015	15	3	9	10	Sand
Abu Sosha	2015	15	3	9	11	Galaxea
Abu Sosha	2015	15	3	9	11	Porites
Abu Sosha	2015	15	3	9	16	Pocillopora
Abu Sosha	2015	15	3	9	18	Porites
Abu Sosha	2015	15	3	9	19	Pocillopora
Abu Sosha	2015	15	3	9	22	Sand
Abu Sosha	2015	15	3	9	22	Xenia
Abu Sosha	2015	15	3	9	25	Sand
Abu Sosha	2015	15	3	9	30	Acropora
Abu Sosha	2015	15	3	9	35	Sand
Abu Sosha	2015	15	3	9	35	Xenia
Abu Sosha	2015	15	3	9	40	Rubble
Abu Sosha	2015	15	3	9	45	Rubble
Abu Sosha	2015	15	3	9	80	Sand
Abu Sosha	2015	15	3	9	120	Sand
Abu Sosha	2015	15	3	9	130	Sand
Abu Sosha	2015	15	3	9	243	NCHS
Al Fahal	2015	5	1	1	5	CCA
Al Fahal	2015	5	1	1	5	Stylophora	D4
Al Fahal	2015	5	1	1	5	CCA
Al Fahal	2015	5	1	1	5	Xenia	D3
Al Fahal	2015	5	1	1	5	Acropora	D1-D3
Al Fahal	2015	5	1	1	5	Stylophora	D4-D5
Al Fahal	2015	5	1	1	5	CCA
Al Fahal	2015	5	1	1	5	Xenia	D3
Al Fahal	2015	5	1	1	5	CCA
Al Fahal	2015	5	1	1	5	Goniastrea	D3
Al Fahal	2015	5	1	1	5	Pocillopora	D4
Al Fahal	2015	5	1	1	10	Xenia	D3
Al Fahal	2015	5	1	1	10	Xenia	D3
Al Fahal	2015	5	1	1	10	Rock
Al Fahal	2015	5	1	1	10	Pocillopora	D4
Al Fahal	2015	5	1	1	10	Rock
Al Fahal	2015	5	1	1	10	CCA
Al Fahal	2015	5	1	1	10	Acropora	D1-D4
Al Fahal	2015	5	1	1	10	Stylophora	D3-D4
Al Fahal	2015	5	1	1	10	Xenia	D3
Al Fahal	2015	5	1	1	10	Acropora	D1-D4
Al Fahal	2015	5	1	1	10	CCA
Al Fahal	2015	5	1	1	10	Galaxea	D1-D4	10
Al Fahal	2015	5	1	1	10	CCA
Al Fahal	2015	5	1	1	10	Gardineroseris	D1-D3	80
Al Fahal	2015	5	1	1	10	CCA
Al Fahal	2015	5	1	1	10	Xenia	D3
Al Fahal	2015	5	1	1	10	Goniastrea	D1-D3	60
Al Fahal	2015	5	1	1	15	Xenia	D3
Al Fahal	2015	5	1	1	15	Goniastrea	D2-D4	20
Al Fahal	2015	5	1	1	15	Acropora	D1-D4
Al Fahal	2015	5	1	1	20	Hydnophora	D2-D4	5
Al Fahal	2015	5	1	1	20	CCA
Al Fahal	2015	5	1	1	20	Rock
Al Fahal	2015	5	1	1	20	Xenia	D3
Al Fahal	2015	5	1	1	20	CCA
Al Fahal	2015	5	1	1	20	Pocillopora	D4
Al Fahal	2015	5	1	1	20	CCA
Al Fahal	2015	5	1	1	25	Stylophora	D5
Al Fahal	2015	5	1	1	30	Pocillopora	D4
Al Fahal	2015	5	1	1	30	Xenia	D3
Al Fahal	2015	5	1	1	30	Goniastrea	D3-D4	10
Al Fahal	2015	5	1	1	30	Xenia	D3
Al Fahal	2015	5	1	1	30	Xenia	D3
Al Fahal	2015	5	1	1	30	Acropora	D4
Al Fahal	2015	5	1	1	35	Acropora	D1-D3
Al Fahal	2015	5	1	1	40	Millepora	E2-D4	20
Al Fahal	2015	5	1	1	40	CCA
Al Fahal	2015	5	1	1	70	Xenia	D3
Al Fahal	2015	5	1	1	80	Goniastrea	D2-D4	20
Al Fahal	2015	5	1	1	120	Goniastrea	D2-D4	30
Al Fahal	2015	5	2	2	5	Stylophora	d2-3	10
Al Fahal	2015	5	2	2	10	Xenia	c3	0
Al Fahal	2015	5	2	2	10	Pocillopora	c4-5	0
Al Fahal	2015	5	2	2	10	Xenia	c3	0
Al Fahal	2015	5	2	2	10	Pocillopora	c4-5	0
Al Fahal	2015	5	2	2	10	CCA
Al Fahal	2015	5	2	2	10	Porites	e2-3	5
Al Fahal	2015	5	2	2	10	CCA
Al Fahal	2015	5	2	2	10	Pocillopora	c3	0
Al Fahal	2015	5	2	2	10	Stylophora	d2-3	10
Al Fahal	2015	5	2	2	10	Xenia	c3	0
Al Fahal	2015	5	2	2	10	Stylophora	c2-3	10
Al Fahal	2015	5	2	2	10	CCA
Al Fahal	2015	5	2	2	10	Acropora	d3	0
Al Fahal	2015	5	2	2	10	Stylophora	d2-3	10
Al Fahal	2015	5	2	2	10	CCA
Al Fahal	2015	5	2	2	15	CCA
Al Fahal	2015	5	2	2	20	CCA
Al Fahal	2015	5	2	2	20	CCA
Al Fahal	2015	5	2	2	20	Goniastrea	c3	0
Al Fahal	2015	5	2	2	20	Xenia	c3	0
Al Fahal	2015	5	2	2	20	Pocillopora	c4-5	0
Al Fahal	2015	5	2	2	20	CCA
Al Fahal	2015	5	2	2	20	CCA
Al Fahal	2015	5	2	2	20	Pocillopora	d3	0
Al Fahal	2015	5	2	2	20	Pocillopora	0	c4-5
Al Fahal	2015	5	2	2	20	Goniastrea	d3	0
Al Fahal	2015	5	2	2	20	Acropora	e2-4	30
Al Fahal	2015	5	2	2	20	CCA
Al Fahal	2015	5	2	2	20	CCA
Al Fahal	2015	5	2	2	20	Goniastrea	d1-d3	40
Al Fahal	2015	5	2	2	20	Xenia	c3	0
Al Fahal	2015	5	2	2	20	Goniastrea	d1-2	60
Al Fahal	2015	5	2	2	30	Xenia	c3	0
Al Fahal	2015	5	2	2	30	Stylophora	d2-3	10
Al Fahal	2015	5	2	2	30	CCA
Al Fahal	2015	5	2	2	30	Rock
Al Fahal	2015	5	2	2	30	Acropora	e2-4	10
Al Fahal	2015	5	2	2	30	Xenia	c3	0
Al Fahal	2015	5	2	2	30	Xenia	c3	0
Al Fahal	2015	5	2	2	30	Acropora	d1-4	20
Al Fahal	2015	5	2	2	30	Pocillopora	d4	0
Al Fahal	2015	5	2	2	40	Pocillopora	c4-5	0
Al Fahal	2015	5	2	2	40	Rubble
Al Fahal	2015	5	2	2	40	Xenia	c2	0
Al Fahal	2015	5	2	2	50	Xenia	c3	0
Al Fahal	2015	5	2	2	70	Xenia	c2-3	10
Al Fahal	2015	5	3	3	10	Fungiidae	D2
Al Fahal	2015	5	3	3	10	Turf Algae
Al Fahal	2015	5	3	3	10	Pocillopora	D4
Al Fahal	2015	5	3	3	10	Pavona	D2
Al Fahal	2015	5	3	3	10	Xenia
Al Fahal	2015	5	3	3	10	Xenia
Al Fahal	2015	5	3	3	10	CCA
Al Fahal	2015	5	3	3	10	Galaxea	D3
Al Fahal	2015	5	3	3	10	CCA
Al Fahal	2015	5	3	3	10	Pocillopora	D3
Al Fahal	2015	5	3	3	10	Acropora	D2/D3
Al Fahal	2015	5	3	3	10	Xenia
Al Fahal	2015	5	3	3	10	Stylophora	D1-D3	30
Al Fahal	2015	5	3	3	10	Stylophora	D1-D3	10
Al Fahal	2015	5	3	3	10	CCA
Al Fahal	2015	5	3	3	15	Xenia
Al Fahal	2015	5	3	3	15	Goniastrea	D2/D3	40
Al Fahal	2015	5	3	3	15	Goniastrea	D2
Al Fahal	2015	5	3	3	20	CCA
Al Fahal	2015	5	3	3	20	Turf Algae
Al Fahal	2015	5	3	3	20	Favites	D2
Al Fahal	2015	5	3	3	20	Xenia
Al Fahal	2015	5	3	3	20	Pocillopora	D2
Al Fahal	2015	5	3	3	20	Sinularia
Al Fahal	2015	5	3	3	20	Xenia
Al Fahal	2015	5	3	3	20	Hydnophora	D2
Al Fahal	2015	5	3	3	20	Xenia
Al Fahal	2015	5	3	3	20	Echinopora	D2	40
Al Fahal	2015	5	3	3	20	Pocillopora	D3
Al Fahal	2015	5	3	3	20	Xenia
Al Fahal	2015	5	3	3	25	Acropora	E2/E3
Al Fahal	2015	5	3	3	30	Pocillopora	D3
Al Fahal	2015	5	3	3	30	Millepora	E2/E3
Al Fahal	2015	5	3	3	30	CCA
Al Fahal	2015	5	3	3	30	Rock
Al Fahal	2015	5	3	3	30	CCA
Al Fahal	2015	5	3	3	30	Sinularia
Al Fahal	2015	5	3	3	40	Millepora	D2/D3
Al Fahal	2015	5	3	3	40	Xenia
Al Fahal	2015	5	3	3	40	Pocillopora	D3
Al Fahal	2015	5	3	3	40	Pocillopora	D2
Al Fahal	2015	5	3	3	45	Millepora	E2/E3
Al Fahal	2015	5	3	3	55	Acropora	E3
Al Fahal	2015	5	3	3	100	Porites	D1-D3	20
Al Fahal	2015	10	1	4	5	Turf Algae
Al Fahal	2015	10	1	4	5	Sinularia	D3
Al Fahal	2015	10	1	4	5	Acropora	D2-D4
Al Fahal	2015	10	1	4	5	Dipsastrea	D4
Al Fahal	2015	10	1	4	5	Rock
Al Fahal	2015	10	1	4	10	Xenia	D3
Al Fahal	2015	10	1	4	10	Fungiidae	D1-D4	10
Al Fahal	2015	10	1	4	10
Al Fahal	2015	10	1	4	10	Acropora	D2-D4
Al Fahal	2015	10	1	4	10	Xenia	D3
Al Fahal	2015	10	1	4	10	CCA
Al Fahal	2015	10	1	4	10	Sinularia	D4
Al Fahal	2015	10	1	4	10	Acropora	D5
Al Fahal	2015	10	1	4	10	Goniastrea	D4
Al Fahal	2015	10	1	4	10	CCA
Al Fahal	2015	10	1	4	10	Sinularia	D3
Al Fahal	2015	10	1	4	10	Rubble
Al Fahal	2015	10	1	4	10	Xenia	D3
Al Fahal	2015	10	1	4	10	Porites	D2-D4	10
Al Fahal	2015	10	1	4	10	CCA
Al Fahal	2015	10	1	4	10	Porites	D4
Al Fahal	2015	10	1	4	10	Goniastrea	D2-D4	40
Al Fahal	2015	10	1	4	10	Sinularia	D4
Al Fahal	2015	10	1	4	10	Rhytisma	E4
Al Fahal	2015	10	1	4	10	CCA
Al Fahal	2015	10	1	4	10	Pocillopora	D4
Al Fahal	2015	10	1	4	10	Goniastrea	D4
Al Fahal	2015	10	1	4	10	Xenia	D3
Al Fahal	2015	10	1	4	10	Rubble
Al Fahal	2015	10	1	4	10	Sinularia	D4
Al Fahal	2015	10	1	4	10	Echinopora	D3-D4
Al Fahal	2015	10	1	4	10	Porites	D4
Al Fahal	2015	10	1	4	10	Echinopora	D5
Al Fahal	2015	10	1	4	10	Sinularia	D4
Al Fahal	2015	10	1	4	10	Galaxea	D4
Al Fahal	2015	10	1	4	10	Xenia	D3
Al Fahal	2015	10	1	4	10	Sinularia	D4
Al Fahal	2015	10	1	4	15	Sinularia	D4
Al Fahal	2015	10	1	4	15	Fungiidae	D5
Al Fahal	2015	10	1	4	15	Xenia	D3
Al Fahal	2015	10	1	4	15	Pocillopora	D4
Al Fahal	2015	10	1	4	20	Acropora	D2-D4
Al Fahal	2015	10	1	4	20	Xenia	D3
Al Fahal	2015	10	1	4	20	Pocillopora	D2-D4	20
Al Fahal	2015	10	1	4	20	Acropora	D2-D4
Al Fahal	2015	10	1	4	20	CCA
Al Fahal	2015	10	1	4	20	Porites	D2-D4	20
Al Fahal	2015	10	1	4	20	Xenia	D3
Al Fahal	2015	10	1	4	20	Astreopora	D2-D4	5
Al Fahal	2015	10	1	4	20	CCA
Al Fahal	2015	10	1	4	20	Rubble
Al Fahal	2015	10	1	4	20	Porites	D3-D4
Al Fahal	2015	10	1	4	30	Xenia	D3
Al Fahal	2015	10	1	4	30	Echinopora	D4
Al Fahal	2015	10	1	4	30	Rubble
Al Fahal	2015	10	1	4	30	CCA
Al Fahal	2015	10	1	4	35	Xenia	D3
Al Fahal	2015	10	1	4	40	Acropora	D3
Al Fahal	2015	10	1	4	40	Acropora	D2-D4
Al Fahal	2015	10	1	4	40	Echinopora	D3-D4
Al Fahal	2015	10	1	4	50	Acropora	D4
Al Fahal	2015	10	1	4	50	Pocillopora	D4
Al Fahal	2015	10	2	5	5	Fungiidae	d2-3	20
Al Fahal	2015	10	2	5	5	Xenia	c3	0
Al Fahal	2015	10	2	5	5	soft coral
Al Fahal	2015	10	2	5	5	Rock
Al Fahal	2015	10	2	5	5	CCA
Al Fahal	2015	10	2	5	5	Millepora	e2-3	10
Al Fahal	2015	10	2	5	5	Dipsastrea	e2-4	10
Al Fahal	2015	10	2	5	5	CCA
Al Fahal	2015	10	2	5	5	Xenia	c3	0
Al Fahal	2015	10	2	5	5	Stylophora	d3	0
Al Fahal	2015	10	2	5	5	Sinularia	c3	0
Al Fahal	2015	10	2	5	5	Galaxea	e2-c3	50
Al Fahal	2015	10	2	5	5	Pavona	c1	100
Al Fahal	2015	10	2	5	5	Goniastrea	c1-3	50
Al Fahal	2015	10	2	5	10	Xenia	c3	0
Al Fahal	2015	10	2	5	10	Rhytisma	e3	0
Al Fahal	2015	10	2	5	10	CCA
Al Fahal	2015	10	2	5	10	Xenia	c3	0
Al Fahal	2015	10	2	5	10	Xenia	c3	0
Al Fahal	2015	10	2	5	10	Goniastrea	d4	0
Al Fahal	2015	10	2	5	10	Pocillopora	c4/e4	0
Al Fahal	2015	10	2	5	10	Goniastrea	d3	0
Al Fahal	2015	10	2	5	10	Xenia	c3	0
Al Fahal	2015	10	2	5	10	Goniastrea	d3	0
Al Fahal	2015	10	2	5	10	Sinularia	c2-3	10
Al Fahal	2015	10	2	5	10	Rhytisma	e3	0
Al Fahal	2015	10	2	5	10	CCA
Al Fahal	2015	10	2	5	10	Fungiidae	c2-4	40
Al Fahal	2015	10	2	5	10	Xenia	c3	0
Al Fahal	2015	10	2	5	10	CCA
Al Fahal	2015	10	2	5	10	Rock
Al Fahal	2015	10	2	5	10	Rock
Al Fahal	2015	10	2	5	10	Xenia	c3	0
Al Fahal	2015	10	2	5	10	CCA
Al Fahal	2015	10	2	5	10	Fungiidae		50
Al Fahal	2015	10	2	5	10
Al Fahal	2015	10	2	5	10	Xenia	c3	0
Al Fahal	2015	10	2	5	10
Al Fahal	2015	10	2	5	10	CCA
Al Fahal	2015	10	2	5	10	Rock
Al Fahal	2015	10	2	5	10	Xenia	c3	0
Al Fahal	2015	10	2	5	10	Porites	c3	0
Al Fahal	2015	10	2	5	10	Rock
Al Fahal	2015	10	2	5	15	Xenia	c3	0
Al Fahal	2015	10	2	5	15	Millepora	e2-3	10
Al Fahal	2015	10	2	5	15	Sarcophyton	e2-3	30
Al Fahal	2015	10	2	5	15	Rhytisma	e3	0
Al Fahal	2015	10	2	5	15	Acropora	c3	0
Al Fahal	2015	10	2	5	20	Rubble
Al Fahal	2015	10	2	5	20	Pocillopora	c4	0
Al Fahal	2015	10	2	5	20	Xenia	c3	0
Al Fahal	2015	10	2	5	20	Xenia	c3	0
Al Fahal	2015	10	2	5	20	Goniastrea	c3-4	0
Al Fahal	2015	10	2	5	20	Rock
Al Fahal	2015	10	2	5	20	Porites	c3	0
Al Fahal	2015	10	2	5	30	Rock
Al Fahal	2015	10	2	5	30	Xenia	c3	0
Al Fahal	2015	10	2	5	30	Dipsastrea	c3-4	0
Al Fahal	2015	10	2	5	30	Xenia	c3	0
Al Fahal	2015	10	2	5	35	Sarcophyton	c4/e4	0
Al Fahal	2015	10	2	5	40	Acropora	c2-3	5
Al Fahal	2015	10	2	5	40	Xenia	c3	0
Al Fahal	2015	10	2	5	60	Acropora	c3	0
Al Fahal	2015	10	2	5	60	Xenia	c3	0
Al Fahal	2015	10	2	5	70	Acropora	c2-3	10
Al Fahal	2015	10	3	6	5	Xenia
Al Fahal	2015	10	3	6	5	Rhytisma
Al Fahal	2015	10	3	6	5	Acropora	D2
Al Fahal	2015	10	3	6	10	Acropora	D3
Al Fahal	2015	10	3	6	10	Sinularia
Al Fahal	2015	10	3	6	10	Xenia
Al Fahal	2015	10	3	6	10	Goniastrea	D3
Al Fahal	2015	10	3	6	10	Fungiidae	D4
Al Fahal	2015	10	3	6	10
Al Fahal	2015	10	3	6	10	Xenia
Al Fahal	2015	10	3	6	10	Xenia
Al Fahal	2015	10	3	6	10	Xenia
Al Fahal	2015	10	3	6	10	Dipsastrea	E4
Al Fahal	2015	10	3	6	10	Goniastrea	D3
Al Fahal	2015	10	3	6	10	Sinularia
Al Fahal	2015	10	3	6	10	rock
Al Fahal	2015	10	3	6	10	Sarcophyton
Al Fahal	2015	10	3	6	10	CCA
Al Fahal	2015	10	3	6	10	Goniastrea	D3
Al Fahal	2015	10	3	6	10	Goniastrea	D2
Al Fahal	2015	10	3	6	10	Xenia
Al Fahal	2015	10	3	6	10	Pocillopora	D3
Al Fahal	2015	10	3	6	10	Acropora	D2
Al Fahal	2015	10	3	6	10	Rock
Al Fahal	2015	10	3	6	10	Sinularia
Al Fahal	2015	10	3	6	10	Millepora	D2/D3
Al Fahal	2015	10	3	6	10
Al Fahal	2015	10	3	6	10	Sinularia
Al Fahal	2015	10	3	6	10	Xenia
Al Fahal	2015	10	3	6	10	Xenia
Al Fahal	2015	10	3	6	15	Xenia
Al Fahal	2015	10	3	6	15	CCA
Al Fahal	2015	10	3	6	15	Xenia
Al Fahal	2015	10	3	6	15	Porites	D3
Al Fahal	2015	10	3	6	15	Pocillopora	D4
Al Fahal	2015	10	3	6	15	Pocillopora	D3
Al Fahal	2015	10	3	6	20	Rhytisma
Al Fahal	2015	10	3	6	20	Acropora	blue/D3
Al Fahal	2015	10	3	6	20	Porites	D2-D4	40
Al Fahal	2015	10	3	6	20	Acropora	D2-D4
Al Fahal	2015	10	3	6	20	Acropora
Al Fahal	2015	10	3	6	20	Sinularia
Al Fahal	2015	10	3	6	20	Pocillopora	D3
Al Fahal	2015	10	3	6	20	CCA
Al Fahal	2015	10	3	6	20	CCA
Al Fahal	2015	10	3	6	20	Sinularia
Al Fahal	2015	10	3	6	20	rock
Al Fahal	2015	10	3	6	20	Xenia
Al Fahal	2015	10	3	6	25	Porites	blue D2/D3
Al Fahal	2015	10	3	6	30	Xenia
Al Fahal	2015	10	3	6	30	Acropora	E3
Al Fahal	2015	10	3	6	30	CCA
Al Fahal	2015	10	3	6	40	Xenia
Al Fahal	2015	10	3	6	45	Xenia
Al Fahal	2015	10	3	6	50	Pocillopora	D4
Al Fahal	2015	10	3	6	65	Goniastrea	D3
Al Fahal	2015	10	3	6	70	Xenia
Al Fahal	2015	15	1	7	5	Sinularia	E3
Al Fahal	2015	15	1	7	5	Xenia	D3
Al Fahal	2015	15	1	7	5	Pavona	D3
Al Fahal	2015	15	1	7	5	Rubble
Al Fahal	2015	15	1	7	5	CCA
Al Fahal	2015	15	1	7	5	Sinularia	D3
Al Fahal	2015	15	1	7	5	Goniastrea	D2-D4	10
Al Fahal	2015	15	1	7	10	Rubble
Al Fahal	2015	15	1	7	10	Sand
Al Fahal	2015	15	1	7	10	Fungiidae	D4
Al Fahal	2015	15	1	7	10	Sarcophyton	E4
Al Fahal	2015	15	1	7	10	Xenia	D3
Al Fahal	2015	15	1	7	10	Sarcophyton	E3
Al Fahal	2015	15	1	7	10	Rock
Al Fahal	2015	15	1	7	10	Xenia	D3
Al Fahal	2015	15	1	7	10	Sinularia	D4
Al Fahal	2015	15	1	7	10	Sand
Al Fahal	2015	15	1	7	10	Rubble
Al Fahal	2015	15	1	7	10	Sand
Al Fahal	2015	15	1	7	10	Porites	D4
Al Fahal	2015	15	1	7	10	Rubble
Al Fahal	2015	15	1	7	10	Xenia	D3
Al Fahal	2015	15	1	7	10	Rubble
Al Fahal	2015	15	1	7	10	Xenia	D3
Al Fahal	2015	15	1	7	10	Rhytisma	E3
Al Fahal	2015	15	1	7	10	Sand
Al Fahal	2015	15	1	7	10	Sarcophyton	E3
Al Fahal	2015	15	1	7	10	Turf Algae
Al Fahal	2015	15	1	7	10	Sand
Al Fahal	2015	15	1	7	10	Xenia	D3
Al Fahal	2015	15	1	7	10	Porites	D1-D4	30
Al Fahal	2015	15	1	7	10	Rubble
Al Fahal	2015	15	1	7	10	Xenia	D3
Al Fahal	2015	15	1	7	10	Porites	D2-D3
Al Fahal	2015	15	1	7	10	Xenia	D3
Al Fahal	2015	15	1	7	10	Acropora	D4
Al Fahal	2015	15	1	7	10	Sand
Al Fahal	2015	15	1	7	10	Sand
Al Fahal	2015	15	1	7	15	Echinopora	D2-D4	15
Al Fahal	2015	15	1	7	15
Al Fahal	2015	15	1	7	15	Porites	D2-D4	10
Al Fahal	2015	15	1	7	15	Goniastrea	D4
Al Fahal	2015	15	1	7	20	Rubble
Al Fahal	2015	15	1	7	20	Xenia	D3
Al Fahal	2015	15	1	7	20	Pocillopora	D4
Al Fahal	2015	15	1	7	20	Rubble
Al Fahal	2015	15	1	7	20	Acropora	D3-D4
Al Fahal	2015	15	1	7	20	Xenia	D3
Al Fahal	2015	15	1	7	20	Goniastrea	D4
Al Fahal	2015	15	1	7	20	Sinularia	D4
Al Fahal	2015	15	1	7	25	Rock
Al Fahal	2015	15	1	7	25	Xenia	D3
Al Fahal	2015	15	1	7	25	Rock
Al Fahal	2015	15	1	7	30	Rock
Al Fahal	2015	15	1	7	30	Xenia	D3
Al Fahal	2015	15	1	7	30	Xenia	D3
Al Fahal	2015	15	1	7	30	Lithophyton	D3
Al Fahal	2015	15	1	7	30	Pocillopora	D4
Al Fahal	2015	15	1	7	30	Xenia	D3
Al Fahal	2015	15	1	7	35	Rubble
Al Fahal	2015	15	1	7	40	Xenia	D3
Al Fahal	2015	15	1	7	45	Xenia	D3
Al Fahal	2015	15	1	7	60	Sand
Al Fahal	2015	15	2	8	5	Porites	c4	0
Al Fahal	2015	15	2	8	5	Pavona	c3	0
Al Fahal	2015	15	2	8	5	Rock
Al Fahal	2015	15	2	8	5	Porites	c3	0
Al Fahal	2015	15	2	8	5	Rock
Al Fahal	2015	15	2	8	5	Sarcophyton	c4	0
Al Fahal	2015	15	2	8	5	Sarcophyton	c4	0
Al Fahal	2015	15	2	8	5	Porites	c4	0
Al Fahal	2015	15	2	8	5	Porites	c3	0
Al Fahal	2015	15	2	8	5	Rhytisma	e3	0
Al Fahal	2015	15	2	8	10	Astreopora	d3	0
Al Fahal	2015	15	2	8	10	Xenia	c3	0
Al Fahal	2015	15	2	8	10	Dipsastrea	d2-4	5
Al Fahal	2015	15	2	8	10	Rock
Al Fahal	2015	15	2	8	10	Dipsastrea	d4	0
Al Fahal	2015	15	2	8	10	Porites	c3	0
Al Fahal	2015	15	2	8	10	Rock
Al Fahal	2015	15	2	8	10	Xenia	c3	0
Al Fahal	2015	15	2	8	10	Acropora	d3	0
Al Fahal	2015	15	2	8	10	Xenia	c3	0
Al Fahal	2015	15	2	8	10	Sinularia	d3	0
Al Fahal	2015	15	2	8	10	Rubble
Al Fahal	2015	15	2	8	10	Rock
Al Fahal	2015	15	2	8	10	Rhytisma	e3	0
Al Fahal	2015	15	2	8	10	Montipora	d4	0
Al Fahal	2015	15	2	8	10	Xenia	c3	0
Al Fahal	2015	15	2	8	10	Galaxea	c4	0
Al Fahal	2015	15	2	8	10	Xenia	c3	0
Al Fahal	2015	15	2	8	10	Sinularia	d3	0
Al Fahal	2015	15	2	8	10	Acropora	c3	0
Al Fahal	2015	15	2	8	10	Xenia	c3	0
Al Fahal	2015	15	2	8	10	Sarcophyton	c4	0
Al Fahal	2015	15	2	8	10	Acropora	d3	0
Al Fahal	2015	15	2	8	10	Lithophyton	d3	0
Al Fahal	2015	15	2	8	10	Rubble
Al Fahal	2015	15	2	8	10	Rubble
Al Fahal	2015	15	2	8	10	Xenia	c3	0
Al Fahal	2015	15	2	8	10	Sinularia	e3	0
Al Fahal	2015	15	2	8	10	Rock
Al Fahal	2015	15	2	8	10	Galaxea	c2-4	5
Al Fahal	2015	15	2	8	10	Rubble
Al Fahal	2015	15	2	8	10	Rhytisma	e3	0
Al Fahal	2015	15	2	8	10	Xenia	c3	0
Al Fahal	2015	15	2	8	10	Pocillopora	c3	0
Al Fahal	2015	15	2	8	10	Acropora	d4	0
Al Fahal	2015	15	2	8	10	Galaxea	d3	0
Al Fahal	2015	15	2	8	10	Pocillopora	c4	0
Al Fahal	2015	15	2	8	10	Rubble
Al Fahal	2015	15	2	8	10	Sinularia	e3	0
Al Fahal	2015	15	2	8	10	Rhytisma	e3	0
Al Fahal	2015	15	2	8	15	Rock
Al Fahal	2015	15	2	8	15	Acropora	d4	0
Al Fahal	2015	15	2	8	15	Rubble
Al Fahal	2015	15	2	8	15	Xenia	c3	0
Al Fahal	2015	15	2	8	20	Xenia	c3	0
Al Fahal	2015	15	2	8	20	Rock
Al Fahal	2015	15	2	8	20	Rubble
Al Fahal	2015	15	2	8	20	Acropora	c3	0
Al Fahal	2015	15	2	8	20	Rubble
Al Fahal	2015	15	2	8	20	Xenia	c3	0
Al Fahal	2015	15	2	8	20	Acropora	c3	0
Al Fahal	2015	15	2	8	20	Acropora	d4	0
Al Fahal	2015	15	2	8	20	Astreopora	d3	0
Al Fahal	2015	15	2	8	20	Rubble
Al Fahal	2015	15	2	8	25	Rock
Al Fahal	2015	15	2	8	25	Xenia	c3	0
Al Fahal	2015	15	2	8	25	Acropora	c4	0
Al Fahal	2015	15	2	8	30	Rock
Al Fahal	2015	15	2	8	30	Rubble
Al Fahal	2015	15	2	8	30	Xenia	c3	0
Al Fahal	2015	15	2	8	30	Sinularia	d3	0
Al Fahal	2015	15	2	8	45	Acropora	d3	0
Al Fahal	2015	15	2	8	50	Xenia	c3	0
Al Fahal	2015	15	3	9	5	Porites	D4
Al Fahal	2015	15	3	9	10	Sarcophyton
Al Fahal	2015	15	3	9	10	Xenia
Al Fahal	2015	15	3	9	10	Sarcophyton
Al Fahal	2015	15	3	9	10	Sinularia
Al Fahal	2015	15	3	9	10	Sarcophyton
Al Fahal	2015	15	3	9	10	Acropora	D3
Al Fahal	2015	15	3	9	10	Acropora	D3
Al Fahal	2015	15	3	9	10	Rock
Al Fahal	2015	15	3	9	10	Porites	blue
Al Fahal	2015	15	3	9	10	Rock
Al Fahal	2015	15	3	9	10	Stylophora	D1-D3	60
Al Fahal	2015	15	3	9	10	Acropora
Al Fahal	2015	15	3	9	10	Goniastrea	D3
Al Fahal	2015	15	3	9	10	Acropora
Al Fahal	2015	15	3	9	10	Favites	D2/D3
Al Fahal	2015	15	3	9	10	Fungiidae	D3/D4
Al Fahal	2015	15	3	9	10	Porites	blue
Al Fahal	2015	15	3	9	10	Rock
Al Fahal	2015	15	3	9	10	Xenia
Al Fahal	2015	15	3	9	10	Porites	blue
Al Fahal	2015	15	3	9	10	Rhytisma
Al Fahal	2015	15	3	9	10	Sinularia
Al Fahal	2015	15	3	9	10	Xenia
Al Fahal	2015	15	3	9	10	Rock
Al Fahal	2015	15	3	9	10	Porites	D3
Al Fahal	2015	15	3	9	10	Porites	blue
Al Fahal	2015	15	3	9	10
Al Fahal	2015	15	3	9	10	Sarcophyton
Al Fahal	2015	15	3	9	10	Xenia
Al Fahal	2015	15	3	9	10	Sinularia
Al Fahal	2015	15	3	9	20	Acropora	D2
Al Fahal	2015	15	3	9	20	Xenia
Al Fahal	2015	15	3	9	20	Xenia
Al Fahal	2015	15	3	9	20	Acropora	D3
Al Fahal	2015	15	3	9	20	Acropora	E3
Al Fahal	2015	15	3	9	20	Xenia
Al Fahal	2015	15	3	9	20	Xenia
Al Fahal	2015	15	3	9	20	Xenia
Al Fahal	2015	15	3	9	20	Xenia
Al Fahal	2015	15	3	9	20	Pocillopora	D4
Al Fahal	2015	15	3	9	20	Xenia
Al Fahal	2015	15	3	9	20	Rock
Al Fahal	2015	15	3	9	25	Sarcophyton
Al Fahal	2015	15	3	9	30	Xenia
Al Fahal	2015	15	3	9	30	Acropora	E3
Al Fahal	2015	15	3	9	30	Lithophyton
Al Fahal	2015	15	3	9	30	Acropora	E3
Al Fahal	2015	15	3	9	30	Rock
Al Fahal	2015	15	3	9	30	Rhytisma
Al Fahal	2015	15	3	9	30	Pocillopora	D4
Al Fahal	2015	15	3	9	40	Xenia
Al Fahal	2015	15	3	9	40	Goniastrea	D2/D3	10
Al Fahal	2015	15	3	9	40	Xenia
Al Fahal	2015	15	3	9	50	Xenia
Al Fahal	2015	15	3	9	50	Xenia
Al Mashpa	2015	5	1	1	2	Other coral
Al Mashpa	2015	5	1	1	2	Rock
Al Mashpa	2015	5	1	1	2	Rock
Al Mashpa	2015	5	1	1	2	Xenia
Al Mashpa	2015	5	1	1	2	Xenia
Al Mashpa	2015	5	1	1	3	Other coral
Al Mashpa	2015	5	1	1	3	Pocillopora
Al Mashpa	2015	5	1	1	3	Rock
Al Mashpa	2015	5	1	1	3	Stylophora
Al Mashpa	2015	5	1	1	3	Xenia
Al Mashpa	2015	5	1	1	4	CCA
Al Mashpa	2015	5	1	1	4	Porites
Al Mashpa	2015	5	1	1	4	Stylophora
Al Mashpa	2015	5	1	1	4	Xenia
Al Mashpa	2015	5	1	1	5	Echinopora
Al Mashpa	2015	5	1	1	5	Porites
Al Mashpa	2015	5	1	1	5	Rubble
Al Mashpa	2015	5	1	1	5	Rubble
Al Mashpa	2015	5	1	1	5	Stylophora
Al Mashpa	2015	5	1	1	5	Xenia
Al Mashpa	2015	5	1	1	5	Xenia
Al Mashpa	2015	5	1	1	6	CCA
Al Mashpa	2015	5	1	1	6	Montipora	C4	5
Al Mashpa	2015	5	1	1	6	Other coral
Al Mashpa	2015	5	1	1	6	Stylophora
Al Mashpa	2015	5	1	1	6	Stylophora
Al Mashpa	2015	5	1	1	7	Rock
Al Mashpa	2015	5	1	1	7	Stylophora
Al Mashpa	2015	5	1	1	7	Xenia
Al Mashpa	2015	5	1	1	8	CCA
Al Mashpa	2015	5	1	1	8	Other coral
Al Mashpa	2015	5	1	1	8	Stylophora
Al Mashpa	2015	5	1	1	9	CCA
Al Mashpa	2015	5	1	1	9	CCA
Al Mashpa	2015	5	1	1	9	Xenia
Al Mashpa	2015	5	1	1	9	Xenia
Al Mashpa	2015	5	1	1	10	Other coral
Al Mashpa	2015	5	1	1	10	Pocillopora
Al Mashpa	2015	5	1	1	10	Rock
Al Mashpa	2015	5	1	1	10	Rock
Al Mashpa	2015	5	1	1	10	Rock
Al Mashpa	2015	5	1	1	10	Xenia
Al Mashpa	2015	5	1	1	10	Xenia
Al Mashpa	2015	5	1	1	11	Pocillopora
Al Mashpa	2015	5	1	1	11	Porites
Al Mashpa	2015	5	1	1	11	Rubble
Al Mashpa	2015	5	1	1	11	Stylophora
Al Mashpa	2015	5	1	1	12	Macroalgae
Al Mashpa	2015	5	1	1	12	Pocillopora
Al Mashpa	2015	5	1	1	12	Pocillopora
Al Mashpa	2015	5	1	1	12	Xenia
Al Mashpa	2015	5	1	1	12	Xenia
Al Mashpa	2015	5	1	1	13	Pocillopora
Al Mashpa	2015	5	1	1	13	Rubble
Al Mashpa	2015	5	1	1	13	Stylophora
Al Mashpa	2015	5	1	1	14	CCA
Al Mashpa	2015	5	1	1	14	Stylophora
Al Mashpa	2015	5	1	1	14	Xenia
Al Mashpa	2015	5	1	1	15	Echinopora
Al Mashpa	2015	5	1	1	16	Rock
Al Mashpa	2015	5	1	1	16	Xenia
Al Mashpa	2015	5	1	1	17	Millepora
Al Mashpa	2015	5	1	1	17	Stylophora
Al Mashpa	2015	5	1	1	17	Xenia
Al Mashpa	2015	5	1	1	18	Rock
Al Mashpa	2015	5	1	1	18	Rubble
Al Mashpa	2015	5	1	1	19	Rock
Al Mashpa	2015	5	1	1	21	Xenia
Al Mashpa	2015	5	1	1	23	Xenia
Al Mashpa	2015	5	1	1	25	Porites
Al Mashpa	2015	5	1	1	25	Xenia
Al Mashpa	2015	5	1	1	25	Xenia
Al Mashpa	2015	5	1	1	25	Xenia
Al Mashpa	2015	5	1	1	26	Echinopora
Al Mashpa	2015	5	1	1	31	Acropora
Al Mashpa	2015	5	1	1	33	Echinopora
Al Mashpa	2015	5	1	1	35	Rock
Al Mashpa	2015	5	1	1	37	Stylophora
Al Mashpa	2015	5	1	1	41	Pocillopora
Al Mashpa	2015	5	1	1	58	CCA
Al Mashpa	2015	5	2	2	3	Macroalgae
Al Mashpa	2015	5	2	2	4	CCA
Al Mashpa	2015	5	2	2	4	Xenia
Al Mashpa	2015	5	2	2	5	Pocillopora
Al Mashpa	2015	5	2	2	5	Xenia
Al Mashpa	2015	5	2	2	6	CCA
Al Mashpa	2015	5	2	2	6	CCA
Al Mashpa	2015	5	2	2	6	CCA
Al Mashpa	2015	5	2	2	6	CCA
Al Mashpa	2015	5	2	2	6	Echinopora
Al Mashpa	2015	5	2	2	6	Hydnophora
Al Mashpa	2015	5	2	2	6	Xenia
Al Mashpa	2015	5	2	2	6	Xenia
Al Mashpa	2015	5	2	2	7	Stylophora
Al Mashpa	2015	5	2	2	8	Pocillopora
Al Mashpa	2015	5	2	2	8	Sponge
Al Mashpa	2015	5	2	2	8	Xenia
Al Mashpa	2015	5	2	2	8	Xenia
Al Mashpa	2015	5	2	2	9	CCA
Al Mashpa	2015	5	2	2	10	Leather
Al Mashpa	2015	5	2	2	11	Acropora
Al Mashpa	2015	5	2	2	11	Acropora
Al Mashpa	2015	5	2	2	11	Echinopora
Al Mashpa	2015	5	2	2	11	Xenia
Al Mashpa	2015	5	2	2	12	Xenia
Al Mashpa	2015	5	2	2	14	Montipora
Al Mashpa	2015	5	2	2	15	Leather
Al Mashpa	2015	5	2	2	15	Sponge
Al Mashpa	2015	5	2	2	15	Stylophora
Al Mashpa	2015	5	2	2	16	CCA
Al Mashpa	2015	5	2	2	16	Leather
Al Mashpa	2015	5	2	2	16	Stylophora
Al Mashpa	2015	5	2	2	17	Echinopora
Al Mashpa	2015	5	2	2	18	Goniastrea
Al Mashpa	2015	5	2	2	18	Pocillopora
Al Mashpa	2015	5	2	2	18	Xenia
Al Mashpa	2015	5	2	2	19	Xenia
Al Mashpa	2015	5	2	2	19	Xenia
Al Mashpa	2015	5	2	2	20	Pocillopora
Al Mashpa	2015	5	2	2	20	Xenia
Al Mashpa	2015	5	2	2	21	Goniastrea
Al Mashpa	2015	5	2	2	21	Pocillopora
Al Mashpa	2015	5	2	2	21	Xenia
Al Mashpa	2015	5	2	2	24	Stylophora
Al Mashpa	2015	5	2	2	27	Sponge
Al Mashpa	2015	5	2	2	27	Xenia
Al Mashpa	2015	5	2	2	29	Goniastrea
Al Mashpa	2015	5	2	2	29	Xenia
Al Mashpa	2015	5	2	2	30	Pocillopora
Al Mashpa	2015	5	2	2	30	Xenia
Al Mashpa	2015	5	2	2	37	CCA
Al Mashpa	2015	5	2	2	44	CCA
Al Mashpa	2015	5	2	2	46	CCA
Al Mashpa	2015	5	2	2	47	CCA
Al Mashpa	2015	5	2	2	48	Goniastrea
Al Mashpa	2015	5	2	2	80	Echinopora
Al Mashpa	2015	5	3	3	3	Goniastrea	B3	100
Al Mashpa	2015	5	3	3	4	Macroalgae
Al Mashpa	2015	5	3	3	4	Other coral	B3	100
Al Mashpa	2015	5	3	3	6	Millepora
Al Mashpa	2015	5	3	3	6	Other coral
Al Mashpa	2015	5	3	3	6	Porites
Al Mashpa	2015	5	3	3	6	Sponge
Al Mashpa	2015	5	3	3	8	Other coral	E2	90
Al Mashpa	2015	5	3	3	8	Other coral
Al Mashpa	2015	5	3	3	8	Stylophora
Al Mashpa	2015	5	3	3	10	Goniastrea		10
Al Mashpa	2015	5	3	3	11	CCA
Al Mashpa	2015	5	3	3	11	Montipora
Al Mashpa	2015	5	3	3	11	Xenia
Al Mashpa	2015	5	3	3	12	Acropora
Al Mashpa	2015	5	3	3	12	Xenia
Al Mashpa	2015	5	3	3	13	Pocillopora
Al Mashpa	2015	5	3	3	14	Pocillopora
Al Mashpa	2015	5	3	3	15	Stylophora
Al Mashpa	2015	5	3	3	17	CCA
Al Mashpa	2015	5	3	3	17	Pocillopora
Al Mashpa	2015	5	3	3	18	Xenia
Al Mashpa	2015	5	3	3	19	CCA
Al Mashpa	2015	5	3	3	21	Xenia
Al Mashpa	2015	5	3	3	22	Pocillopora
Al Mashpa	2015	5	3	3	22	Xenia
Al Mashpa	2015	5	3	3	25	CCA
Al Mashpa	2015	5	3	3	25	Xenia
Al Mashpa	2015	5	3	3	26	Stylophora
Al Mashpa	2015	5	3	3	27	Other coral
Al Mashpa	2015	5	3	3	27	Pocillopora
Al Mashpa	2015	5	3	3	27	Stylophora
Al Mashpa	2015	5	3	3	30	Xenia
Al Mashpa	2015	5	3	3	39	Xenia
Al Mashpa	2015	5	3	3	47	Xenia
Al Mashpa	2015	5	3	3	53	CCA
Al Mashpa	2015	5	3	3	70	Xenia
Al Mashpa	2015	5	3	3	300	NCHS
Al Mashpa	2015	10	1	4	1	Rock
Al Mashpa	2015	10	1	4	1	Sponge
Al Mashpa	2015	10	1	4	2	CCA
Al Mashpa	2015	10	1	4	3	Rock
Al Mashpa	2015	10	1	4	4	Macroalgae
Al Mashpa	2015	10	1	4	4	Pocillopora
Al Mashpa	2015	10	1	4	5	Leather
Al Mashpa	2015	10	1	4	5	Other
Al Mashpa	2015	10	1	4	5	Porites
Al Mashpa	2015	10	1	4	5	Sponge
Al Mashpa	2015	10	1	4	6	Echinopora
Al Mashpa	2015	10	1	4	6	Rock
Al Mashpa	2015	10	1	4	6	Rock
Al Mashpa	2015	10	1	4	6	Rock
Al Mashpa	2015	10	1	4	6	Rubble
Al Mashpa	2015	10	1	4	6	Stylophora
Al Mashpa	2015	10	1	4	6	Xenia
Al Mashpa	2015	10	1	4	6	Xenia
Al Mashpa	2015	10	1	4	7	CCA
Al Mashpa	2015	10	1	4	7	CCA
Al Mashpa	2015	10	1	4	7	Montipora
Al Mashpa	2015	10	1	4	7	Rock
Al Mashpa	2015	10	1	4	7	Rock
Al Mashpa	2015	10	1	4	7	Rock
Al Mashpa	2015	10	1	4	7	Rock
Al Mashpa	2015	10	1	4	7	Xenia
Al Mashpa	2015	10	1	4	8	CCA
Al Mashpa	2015	10	1	4	8	CCA
Al Mashpa	2015	10	1	4	8	Pocillopora
Al Mashpa	2015	10	1	4	8	Porites	C3
Al Mashpa	2015	10	1	4	8	Rock
Al Mashpa	2015	10	1	4	8	Rubble
Al Mashpa	2015	10	1	4	8	Stylophora
Al Mashpa	2015	10	1	4	9	CCA
Al Mashpa	2015	10	1	4	9	CCA
Al Mashpa	2015	10	1	4	9	Leather
Al Mashpa	2015	10	1	4	9	Pocillopora
Al Mashpa	2015	10	1	4	9	Rock
Al Mashpa	2015	10	1	4	9	Rock
Al Mashpa	2015	10	1	4	9	Rock
Al Mashpa	2015	10	1	4	10	CCA
Al Mashpa	2015	10	1	4	10	CCA
Al Mashpa	2015	10	1	4	10	Leather
Al Mashpa	2015	10	1	4	10	Leather
Al Mashpa	2015	10	1	4	10	Leather
Al Mashpa	2015	10	1	4	10	Pocillopora
Al Mashpa	2015	10	1	4	10	Porites
Al Mashpa	2015	10	1	4	10	Rock
Al Mashpa	2015	10	1	4	11	Pocillopora
Al Mashpa	2015	10	1	4	11	Rock
Al Mashpa	2015	10	1	4	11	Stylophora
Al Mashpa	2015	10	1	4	12	CCA
Al Mashpa	2015	10	1	4	12	CCA
Al Mashpa	2015	10	1	4	13	Leather
Al Mashpa	2015	10	1	4	13	Leather
Al Mashpa	2015	10	1	4	13	Rubble
Al Mashpa	2015	10	1	4	14	CCA
Al Mashpa	2015	10	1	4	14	Stylophora
Al Mashpa	2015	10	1	4	15	CCA
Al Mashpa	2015	10	1	4	15	CCA
Al Mashpa	2015	10	1	4	15	Rock
Al Mashpa	2015	10	1	4	15	Rubble
Al Mashpa	2015	10	1	4	17	Rock
Al Mashpa	2015	10	1	4	18	Lobophyllia
Al Mashpa	2015	10	1	4	19	CCA
Al Mashpa	2015	10	1	4	19	CCA
Al Mashpa	2015	10	1	4	19	Other
Al Mashpa	2015	10	1	4	20	CCA
Al Mashpa	2015	10	1	4	20	Rock
Al Mashpa	2015	10	1	4	22	CCA
Al Mashpa	2015	10	1	4	26	Rock
Al Mashpa	2015	10	1	4	30	Leather
Al Mashpa	2015	10	1	4	30	Porites
Al Mashpa	2015	10	1	4	30	Rock
Al Mashpa	2015	10	1	4	32	Montipora	C4	5
Al Mashpa	2015	10	1	4	37	Rock
Al Mashpa	2015	10	1	4	38	Porites
Al Mashpa	2015	10	1	4	50	Other coral
Al Mashpa	2015	10	1	4	51	Echinopora
Al Mashpa	2015	10	2	5	-5	Cyphastrea
Al Mashpa	2015	10	2	5	3	CCA
Al Mashpa	2015	10	2	5	3	Stylophora
Al Mashpa	2015	10	2	5	4	Merulinidae
Al Mashpa	2015	10	2	5	4	Other coral
Al Mashpa	2015	10	2	5	4	Xenia
Al Mashpa	2015	10	2	5	6	Leather
Al Mashpa	2015	10	2	5	6	Xenia
Al Mashpa	2015	10	2	5	7	CCA
Al Mashpa	2015	10	2	5	7	Galaxea		10
Al Mashpa	2015	10	2	5	7	Leather
Al Mashpa	2015	10	2	5	7	Pocillopora
Al Mashpa	2015	10	2	5	7	Porites
Al Mashpa	2015	10	2	5	7	Stylophora
Al Mashpa	2015	10	2	5	8	Macroalgae
Al Mashpa	2015	10	2	5	8	Sponge
Al Mashpa	2015	10	2	5	10	Merulinidae		15
Al Mashpa	2015	10	2	5	10	Other coral
Al Mashpa	2015	10	2	5	11	Stylophora
Al Mashpa	2015	10	2	5	12	Leather
Al Mashpa	2015	10	2	5	12	Porites
Al Mashpa	2015	10	2	5	12	Soft Coral
Al Mashpa	2015	10	2	5	12	Sponge
Al Mashpa	2015	10	2	5	12	Stylophora
Al Mashpa	2015	10	2	5	13	Acropora
Al Mashpa	2015	10	2	5	14	CCA
Al Mashpa	2015	10	2	5	14	Sponge
Al Mashpa	2015	10	2	5	15	CCA
Al Mashpa	2015	10	2	5	15	Leather
Al Mashpa	2015	10	2	5	16	Leather
Al Mashpa	2015	10	2	5	17	CCA
Al Mashpa	2015	10	2	5	17	CCA
Al Mashpa	2015	10	2	5	18	Leather
Al Mashpa	2015	10	2	5	18	Porites
Al Mashpa	2015	10	2	5	18	Sponge
Al Mashpa	2015	10	2	5	19	Pocillopora
Al Mashpa	2015	10	2	5	19	Stylophora
Al Mashpa	2015	10	2	5	20	Sponge
Al Mashpa	2015	10	2	5	22	CCA
Al Mashpa	2015	10	2	5	22	Pavona
Al Mashpa	2015	10	2	5	23	CCA
Al Mashpa	2015	10	2	5	23	Pocillopora
Al Mashpa	2015	10	2	5	24	CCA
Al Mashpa	2015	10	2	5	25	Leather
Al Mashpa	2015	10	2	5	31	CCA
Al Mashpa	2015	10	2	5	31	CCA
Al Mashpa	2015	10	2	5	31	CCA
Al Mashpa	2015	10	2	5	31	Montipora		5
Al Mashpa	2015	10	2	5	32	CCA
Al Mashpa	2015	10	2	5	40	CCA
Al Mashpa	2015	10	2	5	48	CCA
Al Mashpa	2015	10	2	5	58	Sponge
Al Mashpa	2015	10	2	5	65	Soft Coral
Al Mashpa	2015	10	2	5	87	CCA
Al Mashpa	2015	10	3	6	2	Other coral
Al Mashpa	2015	10	3	6	3	Goniastrea
Al Mashpa	2015	10	3	6	3	Other coral
Al Mashpa	2015	10	3	6	3	Other coral
Al Mashpa	2015	10	3	6	3	Xenia
Al Mashpa	2015	10	3	6	3	Xenia
Al Mashpa	2015	10	3	6	4	Millepora
Al Mashpa	2015	10	3	6	4	Stylophora
Al Mashpa	2015	10	3	6	6	Echinopora
Al Mashpa	2015	10	3	6	6	Palythoa
Al Mashpa	2015	10	3	6	6	Pocillopora
Al Mashpa	2015	10	3	6	6	Porites
Al Mashpa	2015	10	3	6	7	CCA
Al Mashpa	2015	10	3	6	7	Porites
Al Mashpa	2015	10	3	6	8	CCA
Al Mashpa	2015	10	3	6	8	Echinopora
Al Mashpa	2015	10	3	6	8	Pocillopora
Al Mashpa	2015	10	3	6	8	Porites
Al Mashpa	2015	10	3	6	8	Stylophora
Al Mashpa	2015	10	3	6	9	Leather
Al Mashpa	2015	10	3	6	9	Leather
Al Mashpa	2015	10	3	6	10	Leather
Al Mashpa	2015	10	3	6	12	Pocillopora
Al Mashpa	2015	10	3	6	13	Pocillopora
Al Mashpa	2015	10	3	6	15	CCA
Al Mashpa	2015	10	3	6	15	Other coral
Al Mashpa	2015	10	3	6	15	Pocillopora
Al Mashpa	2015	10	3	6	16	Porites
Al Mashpa	2015	10	3	6	19	Echinopora
Al Mashpa	2015	10	3	6	20	Rubble
Al Mashpa	2015	10	3	6	21	Goniastrea
Al Mashpa	2015	10	3	6	24	Diploastrea
Al Mashpa	2015	10	3	6	34	CCA
Al Mashpa	2015	10	3	6	36	Pocillopora
Al Mashpa	2015	10	3	6	40	CCA
Al Mashpa	2015	10	3	6	42	Porites
Al Mashpa	2015	10	3	6	46	Diploastrea
Al Mashpa	2015	10	3	6	56	Porites
Al Mashpa	2015	10	3	6	63	Diploastrea
Al Mashpa	2015	10	3	6	382	NCHS
Al Mashpa	2015	15	1	7	1	Rock
Al Mashpa	2015	15	1	7	1	Sand
Al Mashpa	2015	15	1	7	1	Xenia
Al Mashpa	2015	15	1	7	2	Porites
Al Mashpa	2015	15	1	7	3	Leather
Al Mashpa	2015	15	1	7	3	Other coral
Al Mashpa	2015	15	1	7	3	Porites
Al Mashpa	2015	15	1	7	3	Rock
Al Mashpa	2015	15	1	7	3	Xenia
Al Mashpa	2015	15	1	7	4	Leather
Al Mashpa	2015	15	1	7	4	Other coral
Al Mashpa	2015	15	1	7	4	Pocillopora
Al Mashpa	2015	15	1	7	4	Rock
Al Mashpa	2015	15	1	7	4	Rubble
Al Mashpa	2015	15	1	7	5	Other coral
Al Mashpa	2015	15	1	7	5	Porites
Al Mashpa	2015	15	1	7	5	Rock
Al Mashpa	2015	15	1	7	5	Rubble
Al Mashpa	2015	15	1	7	5	Sand
Al Mashpa	2015	15	1	7	6	Lobophyllia
Al Mashpa	2015	15	1	7	6	Lobophyllia
Al Mashpa	2015	15	1	7	6	Rock
Al Mashpa	2015	15	1	7	7	Leather
Al Mashpa	2015	15	1	7	7	Other coral
Al Mashpa	2015	15	1	7	7	Pocillopora
Al Mashpa	2015	15	1	7	7	Sand
Al Mashpa	2015	15	1	7	8	Leather
Al Mashpa	2015	15	1	7	8	Porites
Al Mashpa	2015	15	1	7	9	Rock
Al Mashpa	2015	15	1	7	9	Rock
Al Mashpa	2015	15	1	7	9	Rubble
Al Mashpa	2015	15	1	7	9	Stylophora
Al Mashpa	2015	15	1	7	10	Other
Al Mashpa	2015	15	1	7	10	Pocillopora
Al Mashpa	2015	15	1	7	11	Rock
Al Mashpa	2015	15	1	7	12	Leather
Al Mashpa	2015	15	1	7	12	Stylophora
Al Mashpa	2015	15	1	7	14	Other coral
Al Mashpa	2015	15	1	7	15	Leather
Al Mashpa	2015	15	1	7	15	Rock
Al Mashpa	2015	15	1	7	16	Goniastrea
Al Mashpa	2015	15	1	7	16	Tubipora
Al Mashpa	2015	15	1	7	17	Pocillopora	D3	10
Al Mashpa	2015	15	1	7	17	Rock
Al Mashpa	2015	15	1	7	17	Sand
Al Mashpa	2015	15	1	7	20	Sand
Al Mashpa	2015	15	1	7	21	Leather
Al Mashpa	2015	15	1	7	23	Rubble
Al Mashpa	2015	15	1	7	24	Rubble
Al Mashpa	2015	15	1	7	30	Galaxea
Al Mashpa	2015	15	1	7	32	Leather
Al Mashpa	2015	15	1	7	32	Rock
Al Mashpa	2015	15	1	7	33	Sand
Al Mashpa	2015	15	1	7	37	Rubble
Al Mashpa	2015	15	1	7	40	Sand
Al Mashpa	2015	15	1	7	53	Pocillopora
Al Mashpa	2015	15	1	7	62	Sand
Al Mashpa	2015	15	1	7	63	Acropora
Al Mashpa	2015	15	1	7	64	Sand
Al Mashpa	2015	15	1	7	121	Leather
Al Mashpa	2015	15	2	8	1	Stylophora
Al Mashpa	2015	15	2	8	4	CCA
Al Mashpa	2015	15	2	8	4	Fungiidae
Al Mashpa	2015	15	2	8	4	Other coral
Al Mashpa	2015	15	2	8	4	Seriatopora
Al Mashpa	2015	15	2	8	5	CCA
Al Mashpa	2015	15	2	8	5	Platygyra
Al Mashpa	2015	15	2	8	5	Rubble
Al Mashpa	2015	15	2	8	5	Stylophora
Al Mashpa	2015	15	2	8	6	Fungiidae
Al Mashpa	2015	15	2	8	6	Leather
Al Mashpa	2015	15	2	8	6	Stylophora
Al Mashpa	2015	15	2	8	6	Xenia
Al Mashpa	2015	15	2	8	7	Montipora
Al Mashpa	2015	15	2	8	7	Rubble
Al Mashpa	2015	15	2	8	8	CCA
Al Mashpa	2015	15	2	8	9	CCA
Al Mashpa	2015	15	2	8	9	Rubble
Al Mashpa	2015	15	2	8	9	Rubble
Al Mashpa	2015	15	2	8	10	Rubble
Al Mashpa	2015	15	2	8	10	Sand
Al Mashpa	2015	15	2	8	11	Acropora
Al Mashpa	2015	15	2	8	11	Pocillopora
Al Mashpa	2015	15	2	8	11	Rubble
Al Mashpa	2015	15	2	8	11	Sand
Al Mashpa	2015	15	2	8	11	Sand
Al Mashpa	2015	15	2	8	14	Xenia
Al Mashpa	2015	15	2	8	15	Pocillopora
Al Mashpa	2015	15	2	8	16	Acropora
Al Mashpa	2015	15	2	8	17	Porites
Al Mashpa	2015	15	2	8	17	Sand
Al Mashpa	2015	15	2	8	18	CCA
Al Mashpa	2015	15	2	8	18	Montipora
Al Mashpa	2015	15	2	8	19	Pocillopora
Al Mashpa	2015	15	2	8	19	Pocillopora
Al Mashpa	2015	15	2	8	22	Rubble
Al Mashpa	2015	15	2	8	22	Xenia
Al Mashpa	2015	15	2	8	23	Sand
Al Mashpa	2015	15	2	8	26	Pocillopora
Al Mashpa	2015	15	2	8	29	CCA
Al Mashpa	2015	15	2	8	31	Pocillopora
Al Mashpa	2015	15	2	8	32	Acropora
Al Mashpa	2015	15	2	8	32	Pocillopora
Al Mashpa	2015	15	2	8	36	Acropora
Al Mashpa	2015	15	2	8	41	CCA
Al Mashpa	2015	15	2	8	41	Sand
Al Mashpa	2015	15	2	8	45	Pocillopora
Al Mashpa	2015	15	2	8	52	Echinopora
Al Mashpa	2015	15	2	8	57	CCA
Al Mashpa	2015	15	2	8	63	CCA
Al Mashpa	2015	15	2	8	110	Sand
Al Mashpa	2015	15	3	9	2	CCA
Al Mashpa	2015	15	3	9	2	Other
Al Mashpa	2015	15	3	9	2	Xenia
Al Mashpa	2015	15	3	9	2	Xenia
Al Mashpa	2015	15	3	9	3	Fungiidae
Al Mashpa	2015	15	3	9	3	Lobophyllia
Al Mashpa	2015	15	3	9	3	Stylophora
Al Mashpa	2015	15	3	9	3	Stylophora
Al Mashpa	2015	15	3	9	4	CCA
Al Mashpa	2015	15	3	9	4	Montipora
Al Mashpa	2015	15	3	9	4	Pocillopora
Al Mashpa	2015	15	3	9	4	Xenia
Al Mashpa	2015	15	3	9	6	CCA
Al Mashpa	2015	15	3	9	6	Porites
Al Mashpa	2015	15	3	9	7	Other coral
Al Mashpa	2015	15	3	9	8	Acropora
Al Mashpa	2015	15	3	9	8	Cyphastrea
Al Mashpa	2015	15	3	9	8	Fungiidae
Al Mashpa	2015	15	3	9	8	Leather
Al Mashpa	2015	15	3	9	8	Porites
Al Mashpa	2015	15	3	9	9	Stylophora
Al Mashpa	2015	15	3	9	10	Leather
Al Mashpa	2015	15	3	9	10	Stylophora
Al Mashpa	2015	15	3	9	11	Leather
Al Mashpa	2015	15	3	9	12	Other coral
Al Mashpa	2015	15	3	9	13	Porites
Al Mashpa	2015	15	3	9	13	Porites
Al Mashpa	2015	15	3	9	13	Xenia
Al Mashpa	2015	15	3	9	16	Porites
Al Mashpa	2015	15	3	9	17	CCA
Al Mashpa	2015	15	3	9	20	Acropora
Al Mashpa	2015	15	3	9	22	CCA
Al Mashpa	2015	15	3	9	23	Millepora
Al Mashpa	2015	15	3	9	25	Sand
Al Mashpa	2015	15	3	9	34	Acropora
Al Mashpa	2015	15	3	9	34	Rubble
Al Mashpa	2015	15	3	9	36	Porites
Al Mashpa	2015	15	3	9	39	Acropora
Al Mashpa	2015	15	3	9	52	Acropora
Al Mashpa	2015	15	3	9	69	Porites
Al Mashpa	2015	15	3	9	347	NCHS
Al Mashpa	2015	15	3	9	80	Acropora
Inner Fsar	2015	5	1	1	5	Fungiidae	E2-E3	100
Inner Fsar	2015	5	1	1	5	Porites	D1-D3	100
Inner Fsar	2015	5	1	1	5	Galaxea	E1	100
Inner Fsar	2015	5	1	1	5	Leptastrea	D1-D3	60
Inner Fsar	2015	5	1	1	5	Acropora	D1-D2	90
Inner Fsar	2015	5	1	1	10	Goniastrea	D1-D3	80
Inner Fsar	2015	5	1	1	10	Porites	D3-D4	10
Inner Fsar	2015	5	1	1	10	Millepora	D1	100
Inner Fsar	2015	5	1	1	10	Echinopora	D1-D3	80
Inner Fsar	2015	5	1	1	10	Xenia	D3
Inner Fsar	2015	5	1	1	10	Acropora	D1-D3	60
Inner Fsar	2015	5	1	1	10	Turf Algae
Inner Fsar	2015	5	1	1	10	Echinopora	D2-D3	50
Inner Fsar	2015	5	1	1	10	Goniastrea	D1-D3	70
Inner Fsar	2015	5	1	1	10	Galaxea	D1-D2	100
Inner Fsar	2015	5	1	1	10	Porites	D1-D4	80
Inner Fsar	2015	5	1	1	10	Rock
Inner Fsar	2015	5	1	1	10	Porites	E3	70
Inner Fsar	2015	5	1	1	15	Turf Algae
Inner Fsar	2015	5	1	1	15	Montipora	D1	100
Inner Fsar	2015	5	1	1	15	Turf Algae
Inner Fsar	2015	5	1	1	15	Acropora	D1-D3	40
Inner Fsar	2015	5	1	1	20	Acropora	E1-E2	90
Inner Fsar	2015	5	1	1	20	Rock
Inner Fsar	2015	5	1	1	20	Psammocora	E2	100
Inner Fsar	2015	5	1	1	20	Acropora	D2-D3	80
Inner Fsar	2015	5	1	1	20	Pocillopora	D1	100
Inner Fsar	2015	5	1	1	20	Sand
Inner Fsar	2015	5	1	1	20	Porites	D1-D4	30
Inner Fsar	2015	5	1	1	20	Turf Algae
Inner Fsar	2015	5	1	1	20	Acropora	D1-D2	80
Inner Fsar	2015	5	1	1	30	Sand
Inner Fsar	2015	5	1	1	35	Rubble
Inner Fsar	2015	5	1	1	40	Rubble
Inner Fsar	2015	5	1	1	40	Sand
Inner Fsar	2015	5	1	1	50	Rubble
Inner Fsar	2015	5	1	1	50	Rubble
Inner Fsar	2015	5	1	1	50	Rock
Inner Fsar	2015	5	1	1	60	Turf Algae
Inner Fsar	2015	5	1	1	60	Turf Algae
Inner Fsar	2015	5	1	1	80	Rubble
Inner Fsar	2015	5	1	1	110	Sand
Inner Fsar	2015	5	2	2	5	Galaxea	e2	70
Inner Fsar	2015	5	2	2	5	Xenia	c3	0
Inner Fsar	2015	5	2	2	5	Porites	d3	0
Inner Fsar	2015	5	2	2	10	Pocillopora	c1	100
Inner Fsar	2015	5	2	2	10	Rock
Inner Fsar	2015	5	2	2	10	CCA
Inner Fsar	2015	5	2	2	10	Turf Algae
Inner Fsar	2015	5	2	2	10	Porites	d3	0
Inner Fsar	2015	5	2	2	10	Acropora	c2-3	30
Inner Fsar	2015	5	2	2	10	Leptastrea	e1-2	100
Inner Fsar	2015	5	2	2	10	Pavona	d1-2	80
Inner Fsar	2015	5	2	2	10	Rock
Inner Fsar	2015	5	2	2	10	Rock
Inner Fsar	2015	5	2	2	10	Lobophyllia	e2	100
Inner Fsar	2015	5	2	2	10	Rock
Inner Fsar	2015	5	2	2	10	Coscinaraea	c2-3	50
Inner Fsar	2015	5	2	2	10	Porites	d3	0
Inner Fsar	2015	5	2	2	10	Astreopora	e1-2	100
Inner Fsar	2015	5	2	2	10	Porites	d2	50
Inner Fsar	2015	5	2	2	10	Rock
Inner Fsar	2015	5	2	2	10	Echinopora	e1	100
Inner Fsar	2015	5	2	2	10	Rock
Inner Fsar	2015	5	2	2	15	Acropora	c2	90
Inner Fsar	2015	5	2	2	15	Acropora	c1-3	60
Inner Fsar	2015	5	2	2	15	Pocillopora	c1	100
Inner Fsar	2015	5	2	2	20	Rock
Inner Fsar	2015	5	2	2	20	Turf Algae
Inner Fsar	2015	5	2	2	20	Porites	d2	40
Inner Fsar	2015	5	2	2	20	Acropora	d1-2	80
Inner Fsar	2015	5	2	2	20	Echinopora	c1-2	80
Inner Fsar	2015	5	2	2	20	Astreopora	e2	70
Inner Fsar	2015	5	2	2	20	Cyphastrea	c2	40
Inner Fsar	2015	5	2	2	20	Sand
Inner Fsar	2015	5	2	2	20	Rock
Inner Fsar	2015	5	2	2	20	Acropora	d2-3	60
Inner Fsar	2015	5	2	2	25	Acropora	d1-3	50
Inner Fsar	2015	5	2	2	30	CCA
Inner Fsar	2015	5	2	2	30	Rock
Inner Fsar	2015	5	2	2	45	Rubble
Inner Fsar	2015	5	2	2	70	Rubble
Inner Fsar	2015	5	2	2	110	Rock
Inner Fsar	2015	5	2	2	120	Rock
Inner Fsar	2015	5	2	2	120	Sand
Inner Fsar	2015	5	3	3	5	Montipora	D1-D2	100
Inner Fsar	2015	5	3	3	5	Galaxea	D1	100
Inner Fsar	2015	5	3	3	5	Porites	E2/E3	80
Inner Fsar	2015	5	3	3	5	Platygyra	D2
Inner Fsar	2015	5	3	3	10	Platygyra	D1-D2	100
Inner Fsar	2015	5	3	3	10	Fungiidae	D2	100
Inner Fsar	2015	5	3	3	10	CCA
Inner Fsar	2015	5	3	3	10	Pocillopora	D1	100
Inner Fsar	2015	5	3	3	10	Pocillopora	purple	100
Inner Fsar	2015	5	3	3	10	Goniastrea	D2	?
Inner Fsar	2015	5	3	3	10	Porites	D1-D2	80
Inner Fsar	2015	5	3	3	10	Acropora	blue	100
Inner Fsar	2015	5	3	3	10	Rock
Inner Fsar	2015	5	3	3	10	Galaxea	D1	100
Inner Fsar	2015	5	3	3	10	Acropora	blue	100
Inner Fsar	2015	5	3	3	10	Goniastrea	D2	?
Inner Fsar	2015	5	3	3	10	Fungiidae	B2	100
Inner Fsar	2015	5	3	3	10	Lobophyllia	E3
Inner Fsar	2015	5	3	3	15	Pocillopora	D1-D2	100
Inner Fsar	2015	5	3	3	15	Rock
Inner Fsar	2015	5	3	3	20	Stylophora	D1-D2	80
Inner Fsar	2015	5	3	3	20	Rock
Inner Fsar	2015	5	3	3	20	Rock
Inner Fsar	2015	5	3	3	20	Acropora	D1	100
Inner Fsar	2015	5	3	3	20	Turf Algae
Inner Fsar	2015	5	3	3	20	Sand
Inner Fsar	2015	5	3	3	20	Goniastrea	D2	100
Inner Fsar	2015	5	3	3	20	Porites	D2	40
Inner Fsar	2015	5	3	3	25	Rock
Inner Fsar	2015	5	3	3	25	Rock
Inner Fsar	2015	5	3	3	30	Rock
[truncated: 3,213 more rows]
